# Supplementary material for: Unique tau‐ and synuclein‐dependent metabolic reprogramming in neurons distinct from normal aging
Source: Aging Cell. 2024 Aug 13;23(11):e14277. doi: 10.1111/acel.14277 (PMC11561663; doi:10.1111/acel.14277)
Supplement: Supplementary file 2 — Table S1. [file ACEL-23-e14277-s004.xlsx]

## Sheet: Figure 1
Sup_table_1
														4w/1w								7w/1w
Sample Name	102618QAP1	102618QAP2	102618QAP3	102618QAP4	102618QAP5	102618QAP6	102618QAP7	102618QAP8	102618QAP9	102618QAP10	102618QAP11	102618QAP12			total	expected	hits	Raw p	Holm p	FDR			total	expected	hits	Raw p	Holm p	FDR
Sample ID	1w	1w	1w	1w	4w	4w	4w	4w	7w	7w	7w	7w		Alanine, aspartate and glutamate metabolism	28	0.736	6	5.52e-05	0.00463	0.00463		Purine metabolism	65	2.01	8	0.000598	0.0503	0.0503
Sample Type	Unknown	Unknown	Unknown	Unknown	Unknown	Unknown	Unknown	Unknown	Unknown	Unknown	Unknown	Unknown		Citrate cycle (TCA cycle)	20	0.526	5	0.000113	0.00936	0.00474		Alanine, aspartate and glutamate metabolism	28	0.865	5	0.0013	0.108	0.0548
glyoxylate	6.49017e+07	6.84712e+07	5.20313e+07	4.51519e+07	3.5554e+07	3.66801e+07	4.22592e+07	3.564e+07	3.18571e+07	3.61181e+07	3.69846e+07	5.14827e+07		Purine metabolism	65	1.71	7	0.00114	0.0934	0.0225		Pyrimidine metabolism	39	1.2	5	0.00592	0.485	0.166
glycolate	2.67111e+07	2.92636e+07	2.64215e+07	3.59392e+07	2.62709e+07	3.40284e+07	3.75481e+07	3.89574e+07	3.62504e+07	2.94973e+07	3.71313e+07	2.94307e+07		Glyoxylate and dicarboxylate metabolism	32	0.841	5	0.00116	0.094	0.0225		Butanoate metabolism	15	0.463	3	0.00968	0.784	0.203
pyruvate	1.00894e+07	1.01643e+07	9.20302e+06	1.12238e+07	8.47677e+06	7.83636e+06	5.2721e+06	6.25948e+06	3.95752e+06	7.16872e+06	1.08605e+07	9.77958e+06		Glycine, serine and threonine metabolism	33	0.867	5	0.00134	0.107	0.0225		D-Glutamine and D-glutamate metabolism	6	0.185	2	0.0129	1	0.217
lactate	3221846976	2924750556	5030701685	4586068400	3761424237	3557142257	4827291771	3979029328	3658565693	4017178481	2907396463	3539275852		Arginine biosynthesis	14	0.368	3	0.00501	0.396	0.0701		Arginine biosynthesis	14	0.432	2	0.0671	1	0.939
2-oxobutanoate	8.89331e+07	1.1465e+07	1.14502e+08	8.85788e+07	7.24441e+07	6.28003e+07	6.62269e+07	5.54129e+07	7.80633e+07	6.38153e+07	5.97905e+07	6.74591e+07		D-Glutamine and D-glutamate metabolism	6	0.158	2	0.00945	0.737	0.113		Cysteine and methionine metabolism	33	1.02	3	0.0789	1	0.946
acetoacetate	8.607e+07	1.06646e+08	1.06441e+08	1.02833e+08	1.28178e+07	7.42576e+07	6.9813e+07	6.59534e+07	7.21655e+07	7.43336e+07	6.2726e+07	8.11768e+07		Pyrimidine metabolism	39	1.02	4	0.0173	1	0.182		Amino sugar and nucleotide sugar metabolism	37	1.14	3	0.103	1	0.953
glycerate	1.12497e+08	1.14577e+08	1.24959e+08	1.11057e+08	9.45492e+07	8.4213e+07	1.12306e+08	9.97892e+07	9.35983e+07	9.1056e+07	8.75555e+07	1.22095e+08		Cysteine and methionine metabolism	33	0.867	3	0.0532	1	0.435		Starch and sucrose metabolism	18	0.556	2	0.104	1	0.953
uracil	1346507099	1254627740	2226218653	2143318612	1704266134	1743156490	1802458151	2137860493	1899529437	1879550067	1743155842	2355185266		Butanoate metabolism	15	0.394	2	0.057	1	0.435		Riboflavin metabolism	4	0.124	1	0.118	1	0.953
fumarate	4809888688	5134538925	4594345055	3778612478	3295791441	3091976796	3115309159	2818955627	2947992033	3002357476	3010733360	3117606627		Nicotinate and nicotinamide metabolism	15	0.394	2	0.057	1	0.435		Citrate cycle (TCA cycle)	20	0.618	2	0.125	1	0.953
Maleic acid	4769768462	5067533569	4693542562	3716941326	3151839615	3086216707	3165441194	2620510365	3026645012	2645086773	3019161007	3152763604		Histidine metabolism	16	0.42	2	0.0641	1	0.443		Synthesis and degradation of ketone bodies	5	0.154	1	0.145	1	1
2-keto-isovalerate	4868194369	4829704098	4542557042	3051553519	3228772521	3183932275	3132973712	2708470771	3070812699	2623475738	3114847829	3120394689		Amino sugar and nucleotide sugar metabolism	37	0.972	3	0.0705	1	0.443		Nitrogen metabolism	6	0.185	1	0.172	1	1
Guanidoacetic acid	2.76258e+06	9.39715e+07	7.32789e+07	7.15756e+07	1.77108e+08	1.50919e+08	1.94298e+08	2.77287e+06	1.71846e+06	1.3538e+08	113254423	6.07739e+06		Arginine and proline metabolism	38	0.999	3	0.0752	1	0.443		Aminoacyl-tRNA biosynthesis	48	1.48	3	0.182	1	1
succinate	7188433189	7342069991	8657058303	8756581491	10350829975	9968745542	11167184405	11125463322	11003067736	11772622957	11137017344	11419560677		Starch and sucrose metabolism	18	0.473	2	0.0791	1	0.443		One carbon pool by folate	9	0.278	1	0.247	1	1
Methylmalonic acid	8035120423	8403790718	9795175576	9941656569	11577235212	10802457141	11692430935	12309974078	12128863450	12853114024	12082829038	12356083908		Pyruvate metabolism	22	0.578	2	0.112	1	0.587		Glycine, serine and threonine metabolism	33	1.02	2	0.271	1	1
3-S-methylthiopropionate	2.04194e+06	2.91782e+06	1.67922e+06	3.22112e+06	4.88574e+06	2.01424e+06	#VALUE!	1.63833e+06	2.38726e+06	968800	2.3627e+06	#VALUE!		Aminoacyl-tRNA biosynthesis	48	1.26	3	0.129	1	0.638		Arginine and proline metabolism	38	1.17	2	0.329	1	1
nicotinate	#VALUE!	#VALUE!	#VALUE!	#VALUE!	#VALUE!	6.40917e+06	#VALUE!	#VALUE!	#VALUE!	#VALUE!	5.16799e+06	#VALUE!		Glycolysis / Gluconeogenesis	26	0.683	2	0.147	1	0.654		Valine, leucine and isoleucine degradation	40	1.24	2	0.352	1	1
taurine	14916689626	15228422747	18101953837	17557051998	15129697174	14853913649	15640978069	14791652149	17036265607	16824221520	16938586130	17090747599		Nitrogen metabolism	6	0.158	1	0.148	1	0.654		Tyrosine metabolism	42	1.3	2	0.375	1	1
Pyroglutamic acid	1.16005e+08	2.34382e+07	8.31305e+07	8.81873e+07	1.34026e+08	129663143	1.14526e+08	1.08132e+08	1.38847e+08	1.04343e+08	1.23199e+08	1.26875e+08		Valine, leucine and isoleucine biosynthesis	8	0.21	1	0.192	1	0.808		Nicotinate and nicotinamide metabolism	15	0.463	1	0.377	1	1
Citraconic acid/itaconic acid	7.80389e+08	8.59856e+08	9.12599e+08	8.16914e+08	5.29056e+08	5.44262e+08	5.18433e+08	5.64046e+08	6.4153e+08	6.41119e+08	6.83152e+08	7.11639e+08		One carbon pool by folate	9	0.237	1	0.214	1	0.855		Pentose and glucuronate interconversions	18	0.556	1	0.433	1	1
2-ketohaxanoic acid	5.98246e+07	6.29562e+07	104720608	1.11218e+08	4.24402e+07	5.48865e+07	5.47046e+07	3.91685e+07	4.06552e+07	4.96814e+07	4.45307e+07	5.35168e+07		Tyrosine metabolism	42	1.1	2	0.303	1	1		Ether lipid metabolism	20	0.618	1	0.468	1	1
N-Acetyl-L-alanine	2024384271	2350149726	2913980540	2872356807	2243859330	2313730236	2225599786	2241059181	2323275953	2482798249	2727138728	2680082572		Pentose and glucuronate interconversions	18	0.473	1	0.383	1	1		Pyruvate metabolism	22	0.679	1	0.501	1	1
oxaloacetate	1.28939e+08	1.44255e+08	2.80825e+08	1.80499e+08	1.1316e+08	8.88245e+07	8.69555e+07	1.04914e+08	1.0351e+08	2.96177e+08	2.90596e+08	2.85029e+08		Pantothenate and CoA biosynthesis	19	0.499	1	0.399	1	1		Propanoate metabolism	23	0.71	1	0.517	1	1
Hydroxyisocaproic acid	4.40937e+07	5.58735e+07	7.4177e+07	5.82607e+07	6.35007e+07	4.79176e+07	4.69067e+07	5.34543e+07	5.75222e+07	5.23697e+07	5.74683e+07	4.05975e+07		beta-Alanine metabolism	21	0.552	1	0.431	1	1		Lysine degradation	25	0.772	1	0.546	1	1
malate	17292296163	17445794525	19135170207	16755685758	12574121661	13499141936	12741771392	11978851293	13319580699	12983869792	13979533811	14477995381		Pentose phosphate pathway	22	0.578	1	0.446	1	1		Glycolysis / Gluconeogenesis	26	0.803	1	0.561	1	1
hypoxanthine	1.21689e+08	2.09138e+08	162521072	1.88253e+08	4.63319e+08	3.89366e+08	1.44142e+08	3.6824e+08	5.43319e+08	5.05982e+08	5.18696e+08	4.85592e+08		Propanoate metabolism	23	0.604	1	0.46	1	1		Galactose metabolism	27	0.834	1	0.574	1	1
anthranilate	1.20173e+06	3.64685e+06	5.33524e+06	5.00666e+06	764723	#VALUE!	9.39488e+06	4.41337e+06	1.79132e+06	#VALUE!	1.11001e+07	2.81158e+06		Galactose metabolism	27	0.71	1	0.516	1	1		Folate biosynthesis	27	0.834	1	0.574	1	1
p-aminobenzoate	3.99821e+06	3.61235e+06	4.46455e+06	#VALUE!	1.19994e+06	2.03206e+06	1.78229e+06	709081	2.34987e+06	2.36827e+06	4.02409e+06	4.21154e+06		Folate biosynthesis	27	0.71	1	0.516	1	1		Glutathione metabolism	28	0.865	1	0.588	1	1
p-hydroxybenzoate	1.33543e+08	1.63588e+08	1.49955e+08	1.3418e+08	8.15357e+07	6.19291e+07	7.3128e+07	7.71601e+07	1.16375e+08	168961379	1.52948e+08	1.47732e+08		Glutathione metabolism	28	0.736	1	0.529	1	1		Glyoxylate and dicarboxylate metabolism	32	0.988	1	0.637	1	1
acetylphosphate	194345176	1.53546e+07	2.08908e+08	1.93257e+08	1.27785e+08	1.39279e+08	1.56298e+08	1.18754e+08	1.85995e+08	2.22481e+08	1.99996e+08	2.35303e+07		Porphyrin and chlorophyll metabolism	30	0.788	1	0.554	1	1		Glycerophospholipid metabolism	36	1.11	1	0.681	1	1
Carbamoyl phosphate	16634839151	17396161157	24113171586	22751824982	20858661020	21686008345	21192431503	17868599996	25904610650	26069309398	25703868768	26247172027		Glycerophospholipid metabolism	36	0.946	1	0.621	1	1		Tryptophan metabolism	41	1.27	1	0.728	1	1
a-ketoglutarate	6.84736e+08	5.62385e+08	7.31144e+08	7.61339e+08	7.45287e+08	802468252	8.37975e+08	8.31911e+08	8.5473e+08	7.11682e+08	9.40635e+08	9.76441e+08		Valine, leucine and isoleucine degradation	40	1.05	1	0.66	1	1		Steroid biosynthesis	42	1.3	1	0.737	1	1
Phenylpropiolic acid	4.64356e+08	5.07557e+08	4.38545e+08	4.207e+08	2.7514e+08	2.46201e+08	2.6811e+08	2.21571e+08	2.47276e+08	2.0943e+08	1.90671e+08	2.07867e+08										Primary bile acid biosynthesis	46	1.42	1	0.769	1	1
2-oxo-4-methylthiobutanoate	1.75515e+07	1.7266e+07	2.36348e+07	2.66429e+07	3.91239e+07	3.8049e+07	3.54194e+07	3.30621e+07	1.99397e+07	2.90516e+07	2.44899e+07	2.77977e+07										Steroid hormone biosynthesis	85	2.62	1	0.936	1	1
2-Hydroxy-2-methylbutanedioic acid	4.62948e+08	5.61146e+08	8.51324e+08	9.69298e+08	4.07053e+08	4.82873e+08	5.32638e+08	4.43493e+08	3.99544e+08	4.18803e+08	3.8708e+08	3.92911e+08
3-methylphenylacetic acid	3.77189e+06	5.38626e+06	1.22329e+07	4.64382e+06	6.89058e+06	5.75402e+06	5.99373e+06	1.69808e+06	6.23927e+06	3.47699e+06	8.48713e+06	4.755e+06
xanthine	2981934317	3247070360	2523064299	2993868312	1760633356	1900719828	2269389536	2175190240	2612456007	2208907665	3069035278	2440638236
Hydroxyphenylacetic acid	8.84796e+06	4.15684e+06	5.58755e+06	9.41701e+06	2.67942e+06	7.05744e+06	7.61274e+06	6.00589e+06	7.38193e+06	6.49537e+06	1.33688e+07	7.77211e+06
2,3-dihydroxybenzoic acid	#VALUE!	#VALUE!	#VALUE!	1.0597e+07	#VALUE!	1.21037e+07	8.28044e+06	8.11011e+06	8.40867e+06	7.43809e+06	#VALUE!	1.24055e+07
orotate	3.12565e+08	3.85898e+08	4.16057e+08	359645680	5.0352e+08	4.68067e+08	423028347	448984270	5.98205e+07	7.4553e+07	9.62603e+07	1.06733e+08
dihydroorotate	5.39224e+06	2.98373e+07	3.30965e+07	3.26289e+07	3.50036e+07	4.59408e+07	2.31117e+07	3.62795e+07	3.92874e+07	1.33035e+07	5.2627e+07	#VALUE!
allantoin	1.58979e+08	1.39564e+08	1.54051e+08	2.60908e+08	1.65895e+08	1.1847e+08	1.19573e+08	2.50104e+08	1.50806e+08	1.57025e+08	1.19061e+08	1.74448e+08
Aminoadipic acid	6.5624e+07	1.01315e+08	5.86879e+07	6.18727e+07	6.43169e+07	4.28602e+07	4.67346e+07	4.46981e+08	6.8183e+07	5.29155e+07	6.11078e+07	6.0607e+07
Indole-3-carboxylic acid	6.4733e+07	9.23181e+07	4.69053e+07	9.16241e+07	4.76625e+07	5.59928e+07	#VALUE!	5.20705e+07	5.73864e+07	5.82659e+07	4.2208e+07	7.04995e+07
phenylpyruvate	856935	1.20925e+06	4.21429e+06	1.98136e+06	2.43313e+06	922893	2.69174e+06	2.03129e+06	1.9248e+06	2.44551e+06	2.79156e+06	1.25041e+06
Atrolactic acid	9.77808e+06	6.35848e+06	1.34375e+07	8.46793e+06	3.54286e+06	4.50005e+06	6.13092e+06	5.68923e+06	9.39034e+06	3.16952e+06	8.60898e+06	4.1749e+06
Phenyllactic acid	3.16148e+07	2.9501e+07	3.05001e+07	2.89845e+07	3.24846e+07	2.45336e+07	2.30057e+07	3.76757e+07	5.8209e+07	2.87477e+07	5.81811e+07	3.10267e+07
quinolinate	5.77669e+07	7.13464e+07	7.9558e+08	6.1396e+07	9.00445e+07	9.0915e+07	9.57561e+07	8.31222e+07	4.37238e+07	1.46426e+08	9.33568e+07	7.06518e+07
phosphoenolpyruvate	1.03838e+08	8.56361e+07	1.42063e+08	1.26548e+08	7.84406e+07	7.42391e+07	7.2483e+07	100472486	1.30345e+08	1.32623e+08	1.13581e+08	1.1558e+08
Uric acid	13687941709	15783901266	17943747411	19138445980	13593955723	13581473209	15428943424	15858760388	17733216646	16944944780	16633467114	17720339932
dihydroxy-acetone-phosphate	545966376	5.69802e+08	6.66683e+08	4.99832e+08	4.56842e+08	4.01793e+08	4.98791e+08	501132926	6.59656e+08	5.87016e+08	5.80741e+08	5.83457e+08
D-glyceraldehdye-3-phosphate	5.64065e+08	5.34405e+08	6.66086e+08	4.77763e+08	4.64462e+08	4.20848e+08	5.05407e+08	4.65198e+08	602283893	5.64604e+08	5.86936e+08	522876185
sn-glycerol-3-phosphate	11168983973	11257947340	13751059187	13456038452	12197063806	11521492699	13272684623	12992145669	13999966888	14105602904	13384210650	13983347875
shikimate	1.28429e+07	2.09859e+07	140077421	1.81161e+07	1.75095e+07	2.13343e+07	1.95435e+07	2.47321e+07	1.64718e+07	2.7577e+07	9.11354e+06	2.45848e+07
aconitate	4.54483e+08	4.29303e+08	4.50596e+08	3.41845e+08	3.4701e+08	2.88244e+08	2.84374e+08	3.11067e+08	4.04237e+08	4.03811e+08	402683310	4.59004e+08
allantoate	1.37089e+07	1.89108e+07	2.11182e+07	1.80877e+07	2.96922e+07	2.23421e+07	1.97566e+07	2.39899e+07	2.56599e+07	2.45339e+07	2.81227e+07	1.91264e+07
Ascorbic acid	6.92721e+07	3.11001e+07	8.09096e+07	4.26715e+07	3.69414e+07	4.6209e+07	5.41268e+07	5.54824e+07	3.55475e+07	3.43783e+07	2.7415e+07	4.45273e+07
2-Isopropylmalic acid	4.0752e+08	3.77798e+08	4.95582e+08	4.61133e+08	3.81789e+08	3.59283e+08	3.63411e+08	3.85593e+08	4.13736e+08	4.35487e+08	4.38445e+08	3.69158e+08
N-carbamoyl-L-aspartate-nega	2.73505e+07	2.50555e+07	2.34766e+07	2.13713e+07	2.9108e+07	1.83076e+07	1.80906e+07	1.79648e+07	3.03147e+07	2.2939e+07	2.78868e+07	2.68325e+07
Pyrophosphate	1.56784e+08	1.65587e+08	2.65154e+08	3.08792e+08	2.49483e+08	224866210	215261373	1.86981e+08	2.65927e+08	2.27952e+08	2.43064e+08	2.71979e+08
glucono-?-lactone	4.82833e+07	6.77636e+07	3.01782e+07	2.05881e+07	2.62457e+07	1.54477e+07	2.322e+07	3.07299e+07	5.15661e+07	5.01875e+07	4.6098e+07	4.51415e+07
myo-inositol	2517600198	2585566101	2761487866	2552558198	2703104330	2642038604	3060335954	2774559910	2913511918	3353171232	2563856966	2955039226
hydroxyphenylpyruvate	4.25953e+07	4.98957e+07	5.21755e+07	6.31676e+07	3.48456e+07	3.9841e+07	4.6411e+07	4.63412e+07	5.11405e+07	5.40826e+07	4.82951e+07	4.18795e+07
homocysteic acid	9.93967e+06	8.21891e+06	9.07235e+06	1.1343e+07	1.09783e+07	4.57594e+06	1.25281e+07	1.22982e+07	1.45393e+07	1.25201e+07	1.08888e+07	1.14767e+07
4-Pyridoxic acid	7.99744e+07	8.63365e+07	#VALUE!	108118700	8.76436e+07	8.43099e+07	8.99306e+07	8.25532e+07	1.06225e+08	8.62803e+07	1.02218e+08	1.26454e+08
3-phosphoglycerate	5.19622e+08	532238665	9.66362e+08	9.42189e+08	5.087e+08	5.79234e+08	5.26235e+08	591397118	8.06437e+08	8.63279e+08	8.18047e+08	8.35516e+08
Indoleacrylic acid	2.08298e+07	1.8419e+07	3.73436e+07	3.32133e+07	1.74699e+07	1.86622e+07	2.16951e+07	3.59885e+07	2.83643e+07	3.48049e+07	1.86732e+07	2.76537e+07
Kynurenic acid	3.386e+08	3.43013e+08	3.95244e+08	3.52041e+08	3.66691e+08	3.07688e+08	3.63636e+08	3.20783e+08	4.98445e+08	5.59387e+08	5.06352e+08	5.10777e+08
citrate-isocitrate	19547105944	21556790918	18940939607	18177033896	11680679134	12793575756	14305983200	14431042059	17405864230	16558448236	17292374675	18147569203
isocitrate	1.05359e+08	3.76027e+07	1.74407e+07	8.20143e+07	1.8772e+07	7.13658e+07	1.55598e+07	1.60534e+07	9.66694e+07	9.03165e+07	9.59862e+07	1.02018e+08
citrate	11224963885	11166522023	10226300728	9701915045	7131455401	7551450776	7998993583	8416358175	9005385611	8628104820	9454845769	10124327010
2-dehydro-D-gluconate	2.98385e+08	2.69145e+08	1119676496	1176435580	1.05308e+08	211617929	34686495	2.62255e+07	1234523647	1908812730	2.96331e+08	1460968354
D-gluconate	3924642775	3818650636	1780366511	1709794180	2158971253	1751835934	1851587313	2261354527	3709983058	3679101730	3588160303	3515965793
D-erythrose-4-phosphate	8.4963e+08	7.5612e+08	9.95189e+08	9.13736e+08	5.72741e+08	6.5581e+08	6.48218e+08	6.4682e+08	8.84253e+08	9.04893e+08	1063101867	1036339602
Xanthurenic acid	544622378	4.65644e+08	5.53528e+08	5.87721e+08	5.29646e+08	4.70881e+08	4.76058e+08	621017352	478305216	4.45284e+08	4.36349e+08	4.52271e+08
lipoate	#VALUE!	#VALUE!	#VALUE!	#VALUE!	#VALUE!	#VALUE!	590025	#VALUE!	#VALUE!	1.05474e+06	#VALUE!	#VALUE!
D-glucarate	6.35041e+07	6.58883e+07	8.26864e+07	5.83949e+07	6.56462e+07	6.74932e+07	6.53933e+07	7.82335e+07	8.70466e+07	8.69161e+07	7.53296e+07	9.05844e+07
deoxyribose-phosphate	6.66856e+07	6.10579e+07	1.60294e+07	7.70107e+07	6.93431e+07	6.03312e+07	5.8924e+07	6.80211e+07	9.08933e+07	7.3959e+07	1.69821e+07	2.25347e+07
pantothenate	1860666796	1857485133	9427434192	7728615703	2637089439	2223367540	2042099854	2426370876	4146939785	3304265971	3483192324	3775420858
prephenate	#VALUE!	#VALUE!	#VALUE!	#VALUE!	#VALUE!	#VALUE!	#VALUE!	#VALUE!	#VALUE!	#VALUE!	#VALUE!	#VALUE!
deoxyuridine	1.91777e+06	1.34729e+06	1.01831e+06	2.08024e+06	2.6229e+06	1.15209e+06	#VALUE!	4.17058e+06	1.10969e+06	2.12379e+06	638593	#VALUE!
ribose-phosphate	2.81638e+08	3.07981e+08	9.43482e+08	9.77378e+08	3.17784e+08	7.22434e+08	679120783	6.99516e+08	1113235526	9.60611e+08	9.39953e+08	9.06688e+08
thymidine	1.3373e+06	#VALUE!	2.80642e+06	4.72369e+06	1.51898e+06	1.01826e+06	2.00727e+06	2.38444e+06	1.57223e+06	4.2364e+06	1.42645e+06	5.96007e+06
uridine	7.87444e+08	7.55703e+08	9.50393e+08	8.97141e+08	6.23366e+08	5.70504e+08	5.38647e+08	6.73786e+08	5.92081e+08	7.3989e+08	6.52517e+08	6.63554e+08
deoxyinosine	8488990999	9468559077	7728820333	7102651896	3391358045	3091436992	2879654832	3673875822	2.3098e+06	1008782516	9.19887e+08	8.63669e+08
shikimate-3-phosphate	#VALUE!	#VALUE!	#VALUE!	#VALUE!	#VALUE!	#VALUE!	#VALUE!	#VALUE!	#VALUE!	#VALUE!	#VALUE!	#VALUE!
D-glucono-?-lactone-6-phosphate	1.94288e+07	1.29388e+07	1.89312e+07	1.48909e+07	1.17e+07	1.44801e+07	1.38912e+07	1.53741e+07	1.81231e+07	2.57286e+07	2.54009e+07	1.77193e+07
hexose-phosphate	16943139265	15037621802	19581758213	18096434805	12995664453	14474793989	14406425808	14917070365	19004101951	18674198372	19591763281	20183224662
glucose-1-phosphate	5.90318e+08	5.15733e+08	6.6231e+08	5.97402e+08	4.34985e+08	4.23859e+08	4.21271e+08	4.79961e+08	6.93611e+08	6.94256e+08	730657679	729712385
glucose-6-phosphate	2824473716	2431020512	3361867220	2955422873	2216419297	2479078168	2311181875	2070522954	3128122445	3200725186	3307598128	3135006022
fructose-6-phosphate	2955851805	2614895386	3573054325	3175345432	2030299335	2345888757	2306651246	2057942896	3212120539	3093630673	3216479345	3027408526
1,3-diphopshateglycerate	3.28785e+07	6.73383e+06	2.02789e+07	1.86373e+07	2.14814e+07	2.22369e+07	3.45722e+07	2.53042e+07	2.3142e+07	4.34881e+07	2.98535e+07	3.26349e+07
2,3-Diphosphoglyceric acid	2.53441e+07	3.86131e+07	4.55712e+07	3.97409e+07	3.43376e+07	5.95535e+07	6.95986e+07	3.55112e+07	4.74785e+07	4.78463e+07	5.97652e+07	4.82442e+07
S-ribosyl-L-homocysteine-nega	1.23521e+07	1.62128e+07	1.83256e+07	1.65885e+07	1.08984e+07	1.41785e+07	1.10253e+07	1.24058e+07	1.55794e+07	1.24217e+07	1.48281e+07	1.33696e+07
inosine	15530797952	15664166137	17744384535	17422351148	14992706704	14339337959	15474704138	15956948708	15928610797	16707557730	15577303508	16867315857
6-phospho-D-gluconate	7.84449e+06	1.16632e+07	2.0105e+07	1.65171e+07	1.11942e+07	9.96055e+06	5.31032e+06	2.55861e+06	1.93014e+07	1.55438e+07	1.27157e+07	1.49202e+07
xanthosine	1111765543	1056234893	1185625645	1191017146	1283662348	1334527497	1569886703	1428874920	1581929105	1626731419	1418703760	1549208231
D-sedoheptulose-1-7-phosphate	3597875012	2720714306	5037657848	4562662168	2577760102	3087555287	2868334561	3147636461	4402938686	4526202824	4883622979	4017029610
N-acetyl-glucosamine-1-phosphate	5.46351e+08	4.11518e+08	1006463367	8.26409e+08	5.1209e+08	5.71671e+08	6.16478e+08	6.24306e+08	8.17597e+08	9.07264e+08	8.60572e+08	8.26952e+08
glutathione-nega	1.22957e+08	140248687	2.11448e+08	1.87324e+08	1.43405e+08	1.45641e+08	1.38159e+08	1.30852e+08	1.66261e+08	1.53258e+08	1.29004e+08	1.55737e+08
dUMP-nega	5.91084e+06	7.38976e+06	5.15968e+06	3.48915e+06	4.44933e+06	4.2559e+06	3.2709e+06	8.97472e+06	7.65449e+06	7.50533e+06	9.51582e+06	6.11091e+06
Geranyl-PP	#VALUE!	1.41276e+06	3.49673e+06	1.84185e+07	1.28558e+07	1.3938e+07	3.32162e+06	8.6819e+06	2.2626e+07	1.74865e+07	4.83727e+06	1.81526e+07
O8P-O1P	4.5616e+08	4.00685e+08	8.89773e+08	6.95925e+08	2.61745e+08	2.59476e+08	2.48915e+08	252089138	3.52882e+08	3.54442e+08	362431948	2.96678e+08
dTMP-nega	1.42549e+07	9.72189e+06	1.48375e+07	1.53061e+07	1.48845e+07	1.17724e+07	1.31582e+07	1.33045e+07	1.67914e+07	2.36813e+07	1.91388e+07	1.86482e+07
cyclic-AMP	7.26286e+06	7.33835e+06	1.23424e+07	1.0143e+07	9.08957e+06	7.91412e+06	8.76934e+06	9.52545e+06	1.06153e+07	1.29779e+07	9.40849e+06	9.08328e+06
fructose-1,6-bisphosphate	8.67868e+07	1.28432e+08	3.04396e+08	183279256	1.10073e+08	8.23132e+07	5.75573e+07	9.13019e+07	1.72462e+08	1.25907e+08	1.46886e+08	6.17411e+07
trehalose-sucrose	1.7944e+07	1.19775e+07	1.13031e+07	1.47748e+07	1.40427e+07	1.28862e+07	2.30062e+07	2.66153e+07	3.99796e+07	5.45133e+07	4.8421e+07	4.52297e+07
Cellobiose	3.75927e+06	2.46101e+06	2.17699e+06	1.81185e+06	1.56964e+06	2.99328e+06	3.19455e+06	2.80911e+06	5.8651e+06	4.49308e+06	6.2859e+06	3.7919e+06
orotidine-5-phosphate	4.92934e+06	2.24478e+06	795957	2.67674e+06	#VALUE!	9.94282e+06	806705	4.91679e+06	5.07536e+06	9.0812e+06	2.51608e+06	1.21378e+06
SBP	1.08663e+07	1.02079e+07	7.00851e+07	4.59113e+07	3.05748e+07	2.99033e+07	2.61416e+07	3.12799e+07	7.04629e+06	3.90029e+07	3.7047e+07	4.06913e+07
trans, trans-farnesyl diphosphate	3.46333e+06	3.19518e+06	6.94341e+06	7.64658e+06	2.31645e+06	4.2931e+06	1.30561e+07	1.09574e+07	4.16911e+06	6.57109e+06	1.22816e+07	1.19696e+07
S-adenosyl-L-homocysteine-nega	8.04483e+07	7.64667e+07	1.2402e+08	1.11145e+08	9.45375e+07	9.92677e+07	1.07085e+08	1.80132e+08	1.09131e+08	1.27695e+08	8.89909e+07	1.07314e+08
dCDP-nega	#VALUE!	#VALUE!	1.51358e+06	676169	652010	#VALUE!	#VALUE!	#VALUE!	1.19592e+06	#VALUE!	1.33093e+06	798073
5-phosphoribosyl-1-pyrophosphate	1.67689e+07	1.33494e+07	1.97144e+07	2.57199e+07	1.43419e+07	1.79257e+07	1.54571e+07	1.69189e+07	2.24841e+07	1.46795e+07	1.83638e+07	1.43855e+07
Deoxycholic acid	#VALUE!	#VALUE!	#VALUE!	#VALUE!	434541	565798	825741	#VALUE!	399592	#VALUE!	#VALUE!	#VALUE!
OBP	2.6968e+07	1.76263e+07	3.61877e+07	3.3664e+07	1.77848e+07	1.84495e+07	5.55751e+07	2.70871e+07	2.74769e+07	2.67469e+07	2.31263e+07	2.64493e+07
dTDP-nega	#VALUE!	1.8062e+06	558967	#VALUE!	1.41243e+06	792055	#VALUE!	3.36358e+06	665438	806718	1.83477e+06	#VALUE!
CDP-nega	8.2299e+06	4.79735e+06	2.87394e+06	7.70605e+06	6.64305e+06	2.12205e+06	3.43812e+06	3.75011e+06	1.00091e+07	1.06034e+07	7.66701e+06	5.09956e+06
UDP-nega	1.30981e+07	1.65634e+07	4.49134e+07	4.46921e+07	6.15087e+07	5.56822e+07	4.06658e+07	6.36461e+07	7.94384e+07	5.20046e+07	5.28539e+07	6.58107e+07
Cholic acid	1.29069e+06	#VALUE!	#VALUE!	944249	#VALUE!	1.07648e+06	#VALUE!	#VALUE!	638635	#VALUE!	#VALUE!	1.46217e+06
trehalose-6-Phosphate	3.43964e+08	2.96352e+08	4.42081e+08	4.01084e+08	362242828	3.37283e+08	3.35517e+08	3.26282e+08	3.71325e+08	4.04266e+08	3.55046e+08	4.04948e+08
Thiamine pyrophosphate	1.152e+08	1.0989e+08	1.16245e+08	1.05817e+08	1.09324e+08	9.68909e+07	9.56976e+07	9.51384e+07	1.50337e+06	9.11713e+07	8.38613e+07	8.59224e+07
adenosine 5-phosphosulfate	5.65648e+06	6.08523e+06	1.30425e+07	9.47744e+06	1.12998e+07	1.15393e+07	8.9688e+06	1.34611e+07	1.53036e+07	1.14554e+07	1.4551e+07	1.14302e+07
ADP-nega	4.87799e+08	4.96621e+08	1144598576	1097970668	9.5661e+08	1085901611	8.6194e+08	1032989719	1375142427	1244691436	1176896330	1180581771
dGDP-nega	4.97572e+08	5.2069e+08	1108881833	1192937926	8.90852e+08	1103204154	9.02532e+08	1085002415	1438841592	1227979023	1274257788	1148397413
IDP-nega	6.96858e+07	6.42614e+07	1.60729e+08	1.55485e+08	128726874	1.54987e+08	1.30717e+08	1.50243e+08	1.89942e+08	1.72362e+08	1.70864e+08	173224238
GDP-nega	1.45948e+07	1.85535e+07	3.01888e+07	2.6218e+07	2.54166e+07	2.38203e+07	2.12371e+07	2.79945e+07	4.14141e+07	3.25484e+07	3.19818e+07	3.30853e+07
CDP-ethanolamine	6.21145e+07	6.17671e+07	9.89683e+07	1.03163e+08	8.91065e+07	9.4865e+07	9.74446e+07	9.06155e+07	8.85781e+07	7.89921e+07	7.78691e+07	7.95266e+07
FMN	#VALUE!	790041	1.00809e+06	1.08361e+06	1.30433e+06	1.47097e+06	707810	2.443e+06	#VALUE!	2.2642e+06	785643	#VALUE!
cholesteryl sulfate	8.31908e+08	3.14848e+08	2.79248e+08	2.12877e+08	1947847789	1270833557	3.52731e+08	193985049	4.3103e+08	1.57169e+08	232393383	2.97075e+08
dCTP-nega	#VALUE!	678120	#VALUE!	#VALUE!	#VALUE!	#VALUE!	#VALUE!	#VALUE!	#VALUE!	#VALUE!	#VALUE!	#VALUE!
dUTP-nega	5.39972e+06	8.03207e+06	8.25764e+06	8.52999e+06	6.07958e+06	8.84055e+06	7.19665e+06	6.51444e+06	6.00514e+06	6.6444e+06	3.52347e+06	5.46516e+06
dTTP-nega	1.01854e+06	782233	#VALUE!	#VALUE!	1.30399e+06	451425	#VALUE!	821449	#VALUE!	#VALUE!	#VALUE!	#VALUE!
CTP-nega	5.34023e+07	5.24887e+07	72688207	65499537	4.93339e+07	5.95053e+07	5.8086e+07	5.79007e+07	5.28974e+07	4.94011e+07	6.7782e+07	5.87394e+07
UTP-nega	1.6329e+07	1.33373e+07	2.99403e+07	2.01923e+07	3.04313e+07	2.34331e+07	1.84018e+07	2.09657e+07	2.31736e+07	1.62481e+07	1.44196e+07	1.36617e+07
CDP-choline	5.03447e+07	5.91669e+07	7.81079e+07	7.83936e+07	9.82888e+07	9.32203e+07	1.13025e+08	1.0434e+08	8.79137e+07	8.17856e+07	8.78316e+07	9.63112e+07
dATP-nega	904839	#VALUE!	#VALUE!	#VALUE!	1.19941e+06	#VALUE!	#VALUE!	#VALUE!	#VALUE!	#VALUE!	#VALUE!	532678
Taurodeoxycholic acid	#VALUE!	#VALUE!	#VALUE!	#VALUE!	#VALUE!	#VALUE!	#VALUE!	#VALUE!	#VALUE!	929241	1.04481e+06	1.20716e+06
ATP-nega	2.3118e+08	3.16136e+08	9.33979e+08	7.01281e+08	5.95916e+08	5.17233e+08	3.3595e+08	4.89331e+08	490499606	3.63577e+08	3.30563e+08	3.13529e+08
dGTP	2.19946e+08	3.20666e+08	9.61415e+08	7.16812e+08	5.74904e+08	5.1319e+08	2.94683e+08	4.91443e+08	4.84523e+08	3.49175e+08	3.25826e+08	3.04147e+08
GTP-nega	1.67833e+07	1.69198e+07	3.83093e+07	3.08664e+07	2.87105e+07	2.22308e+07	1.11937e+07	2.0128e+07	2.07779e+07	1.38506e+07	1.44212e+07	1.65327e+07
UDP-D-glucose	1.12811e+08	1.00236e+08	2.53915e+08	1.83315e+08	1.47794e+08	1.58729e+08	126223172	1.2715e+08	1.78493e+08	1.30409e+08	1.39278e+08	1.31758e+08
UDP-D-glucuronate	1.35757e+06	791825	6.15896e+06	3.24975e+06	2.82673e+06	3.16796e+06	1.65188e+06	3.14067e+06	2.76792e+06	665748	3.01518e+06	3.06387e+06
ADP-D-glucose	5.32845e+07	5.8029e+07	65649305	949351	4.96614e+07	3.64286e+07	4.91988e+07	988010	6.3383e+07	6.92537e+07	917309	4.44689e+07
guanosine 5-diphosphate,3-diphosphate	5.87758e+06	4.29335e+06	7.82879e+06	7.57445e+06	5.97719e+06	3.96058e+06	4.95063e+06	6.16506e+06	1.25273e+07	1.31872e+07	1.16395e+07	1.46524e+07
UDP-N-acetyl-glucosamine	1.11545e+08	8.77884e+07	2.29979e+08	1.79807e+08	1.80406e+08	1.63126e+08	1.3462e+08	1.75762e+08	1.70104e+08	1.39728e+08	1.57563e+08	1.31202e+08
glutathione disulfide-nega	5495559099	5094782723	7296476040	7352343241	5764385104	5804031747	6506974067	5784649633	7632108758	7203577583	7139321867	6326376641
NAD+_nega	1970075681	2262451103	2437407498	2289188267	2772706529	2782205513	2804349356	2540884247	2931366100	2823399169	2708947856	2730732041
NADH-nega	6.44847e+06	9.72945e+06	9.65888e+06	5.68596e+06	7.82408e+06	1.27841e+07	1.36858e+07	1.38422e+07	1.1988e+07	8.39222e+06	1.33709e+07	8.12667e+06
dephospho-CoA-nega	2.14973e+06	1.25041e+06	2.79971e+06	1.08198e+06	319144	1.58285e+06	2.36333e+06	1.02801e+06	799222	1.59842e+06	#VALUE!	1.19907e+06
cyclic bis(3->5) dimeric GMP	#VALUE!	#VALUE!	#VALUE!	#VALUE!	#VALUE!	#VALUE!	#VALUE!	#VALUE!	#VALUE!	#VALUE!	655984	#VALUE!
NADP+_nega	33504279	2.45424e+07	4.34611e+07	3.71489e+07	4.63443e+07	3.67752e+07	2.90054e+07	3.96052e+07	4.96687e+07	4.44691e+07	4.37117e+07	4.34243e+07
NADPH-nega	2.03627e+06	2.48882e+06	2.93952e+06	1.08323e+06	3.36861e+06	2.26259e+06	2.9491e+06	1.74523e+06	3.19716e+06	3.33192e+06	3.80172e+06	1.46692e+06
2-hydroxygluterate	1320174244	1515093550	2878256974	3347581067	1249750843	1177139416	1348474601	1221240272	1123625667	1376405876	1131088792	1177635008
2-deoxyglucose-6-phosphate	3.04624e+08	2.66582e+08	3.52315e+08	4.90138e+08	3.58848e+08	3.29576e+08	3.70299e+08	4.46056e+08	398538199	3.66305e+08	397129881	4.97712e+08
4-phosphopantothenate	1.3576e+06	1.82706e+06	3.91867e+06	2.38885e+06	2.17093e+06	2.61592e+06	1.76969e+06	2.55779e+06	1.59686e+06	2.79688e+06	4.58826e+06	1.21071e+06
dehydroascorbic acid	3.93424e+07	5.82733e+07	107483631	1.22187e+08	8.07014e+07	4.37065e+07	1.52773e+07	3.54192e+07	7.3111e+07	1.03079e+08	9.2638e+07	9.27509e+07
3-hydroxybuterate	6.56679e+07	6.48762e+07	9.95296e+07	1.32205e+08	8.11409e+07	6.68895e+07	8.27356e+07	7.45309e+07	7.59231e+07	8.80271e+07	7.23375e+07	1.19606e+08
itaconic acid	7.80389e+08	8.59856e+08	9.12599e+08	8.16914e+08	5.29056e+08	5.44262e+08	5.18433e+08	5.64046e+08	6.4153e+08	6.41119e+08	6.83152e+08	7.11639e+08
Urea	4.82591e+07	5.07236e+07	6.7741e+07	5.51131e+07	4.51583e+07	3.08439e+07	4.39695e+07	6.80272e+07	3.79569e+07	5.35711e+07	4.1739e+07	5.85184e+07
ethanolamine	#VALUE!	1.87241e+06	#VALUE!	5.47089e+06	#VALUE!	2.81508e+06	1.27953e+07	#VALUE!	#VALUE!	#VALUE!	9.41312e+06	6.76268e+06
glycine	#VALUE!	1.47027e+06	1.25979e+06	#VALUE!	#VALUE!	451196	#VALUE!	#VALUE!	#VALUE!	1.06498e+06	1.04813e+06	665769
alanine	6939915766	7256094899	9375752373	9598094978	7993929205	8182936500	8879654379	9271903575	9328376815	9881628878	8995694384	10074098718
betaine aldehyde	4.96698e+07	5.44277e+07	6.09195e+07	6.83218e+07	4.51124e+07	4.10857e+07	4.76119e+07	5.05752e+07	4.48195e+07	5.15245e+07	4.35471e+07	6.02922e+07
choline	5.30172e+07	2.06588e+07	4.35712e+07	6.08041e+07	6.78022e+06	3.37175e+07	2.98516e+07	3.18261e+07	2.02874e+07	4.00016e+07	3.99731e+07	4.08927e+07
4-aminobutyrate	1914346659	2086558004	2269247810	2388752439	2166202834	2076754343	2326748533	2256164000	2714197110	2708150408	2541721724	2573620470
dimethylglycine	1.49088e+08	1.86415e+08	2.0525e+08	182031522	1.13162e+08	1.19393e+08	1.09535e+08	120225943	1.51222e+08	1.43315e+08	127032308	134840384
serine	2617141365	2681498164	3279365652	2894773844	2279585360	2003405592	2786434748	2637839232	2811313955	2590466575	2605044756	2853732074
cytosine	2.75762e+08	2.83983e+08	3.14881e+08	2.4985e+08	3.35879e+08	3.33817e+08	4.27514e+08	331152393	3.98525e+08	4.00408e+08	3.74305e+08	3.95615e+08
Creatinine	2.11741e+06	2.30498e+06	6.62499e+06	#VALUE!	6.55813e+06	#VALUE!	2.25734e+06	#VALUE!	5.25778e+06	2.8804e+06	2.98525e+06	#VALUE!
proline	20767068795	21449740425	23970424008	24554656828	20361641685	19483992721	21866841474	20736637995	25235310302	24500273679	23940114999	25066642823
indole	3.18573e+07	4.45991e+07	2.66918e+07	2.14307e+07	2.82414e+07	2.41062e+07	2.92581e+07	3.9833e+07	1.82904e+07	2.76734e+07	2.35677e+07	2.09256e+07
betaine	1375430247	1939357095	6784675576	1140303056	1579511396	2053761325	1676371571	2404559324	2234735713	2456687154	2189554224	2429255429
valine	1.58978e+08	1.56865e+08	1.04324e+08	7.88984e+07	1.44107e+08	1.02922e+08	1.90257e+08	1.71641e+08	8.67056e+07	9.85022e+07	1.10767e+08	1.21694e+08
threonine	2411443592	3177420224	1699579671	1447596864	4228494245	3254026245	4663281358	4404973965	3019795172	3017750507	3158285248	3056686439
homoserine	1.58323e+07	1.52297e+07	8.53416e+06	8.64495e+06	1.22642e+07	9.22149e+06	9.7842e+06	1.50708e+07	1.33387e+07	1.36144e+07	1.093e+07	1.5763e+07
purine	2.33154e+07	2.7897e+07	1.8105e+07	2.21424e+07	1.7888e+07	1.68429e+07	1.61849e+07	2.73625e+07	3.88301e+07	1.68396e+07	3.79591e+07	1.21599e+07
cysteine	4.5188e+06	4.86095e+06	5.60051e+06	4.5196e+06	3.50516e+06	4.2545e+06	4.14168e+06	3.29434e+06	4.9277e+06	5.48805e+06	3.28941e+06	3.85087e+06
creatine	1.04133e+07	1.96677e+07	8.32216e+06	5.36414e+06	7.90604e+06	8.7766e+06	1.19185e+07	4.55925e+06	1.90428e+06	7.5806e+06	4.3632e+06	2.22286e+06
nicotinamide	1.19307e+08	1.04926e+08	158051556	1.32874e+08	9.52602e+07	1.4066e+08	1.38739e+08	2.24103e+08	1.75131e+08	1.21432e+08	1.39754e+08	1.30787e+08
Imidazoleacetic acid	9.64302e+07	8.16723e+07	1.01176e+08	1.40315e+08	8.85013e+07	7.79608e+07	1.01312e+08	1.31036e+08	1.24464e+08	9.26039e+07	1.27595e+08	1.15902e+08
thymine	1.1495e+07	1.24322e+07	9.60204e+06	1.57638e+07	1.32618e+07	1.17571e+07	1.25912e+07	1.33752e+07	1.87941e+07	1.63526e+07	1.32028e+07	1.59909e+07
DL-Pipecolic acid	4967074693	4972905702	6143589124	6451983626	3629010022	3389943404	3311544966	3737395418	4007611437	3338610091	3297809101	4571652531
N-Acetylputrescine	1.84671e+06	3.34827e+06	7.65486e+06	2.73651e+06	4.06e+06	761148	1.54083e+06	743213	3.62587e+06	2.73798e+06	1.98001e+06	9.78759e+06
hydroxyproline	1.27666e+08	1.39471e+08	8.04748e+07	5.00977e+07	8.48239e+07	4.95105e+07	8.81077e+07	5.90836e+07	4.4851e+07	1.10231e+08	9.61314e+07	4.22467e+07
leucine-isoleucine	10560005480	11115716656	7343945296	6527104212	10558939595	8425376880	11662242604	11786421191	5932546219	6682425203	5988356688	6370442354
ornithine	1582199056	1657684275	1130680571	7.98242e+08	1010525527	8.24635e+08	9.43386e+08	1133715044	1314134481	1157488471	2.34033e+06	907523
asparagine	2886899247	2832206845	3203986299	3755763943	3157888085	3039575481	3411684185	3269133768	3808804057	3281147759	2968466705	3256853890
aspartate	3752826838	3763202526	4120042457	3562741584	2973652344	3340032139	3169662817	3268702872	3629983981	3317628311	3649521525	3621076937
adenine	377772030	3.70053e+08	205227123	2.06066e+08	409773105	2.70317e+08	3.68714e+08	3.85289e+08	3.13976e+08	3.12676e+08	3.19972e+08	3.10899e+08
Methylcysteine	377772030	3.70053e+08	205227123	2.06066e+08	409773105	2.70317e+08	3.68714e+08	3.85289e+08	3.13976e+08	3.12676e+08	3.19972e+08	3.10899e+08
homocysteine	1.32052e+07	1.19921e+07	1.63185e+07	1.75658e+07	1.05996e+07	1.31108e+07	1.27909e+07	9.17743e+06	1.30542e+07	1.482e+07	1.77717e+07	1.12817e+07
methylnicotinamide	#VALUE!	1.49963e+06	2.25405e+06	#VALUE!	#VALUE!	1.13493e+06	733457	1.91553e+06	703505	632419	1.07753e+06	#VALUE!
histidinol	1.58385e+06	1.47094e+06	1.09862e+06	#VALUE!	871672	1.57819e+06	#VALUE!	580062	#VALUE!	#VALUE!	#VALUE!	#VALUE!
lysine	1417411392	1413915122	1097960973	1239364295	1902393302	1285925309	1979052296	2047308894	1271426040	1687897628	1565734559	1440169770
glutamine	10995840605	11200382098	12805260996	13263140979	12671907613	13412307473	13677233547	13709607170	14275140596	14146188154	14234851247	14560496663
O-acetyl-L-serine	1.2344e+06	#VALUE!	884063	#VALUE!	781869	1.29428e+06	#VALUE!	#VALUE!	934778	716029	4.37947e+06	1.68876e+06
glutamate	8789117524	9516059003	11464081634	11508322495	6637767376	7827985633	7086791929	7521213733	7850856988	7708166625	7921522700	9055526064
methionine	6.52809e+08	8.29929e+08	6.41776e+08	5.00115e+08	4.39722e+08	3.45463e+08	4.82868e+08	655380101	2.26748e+08	2.65285e+08	2.53706e+08	2.24948e+08
guanine	1246191997	1371746104	1109560722	8.65183e+08	2175105105	1961824462	2190850365	1746949769	1310515340	1398807273	1760240915	1296125108
histidine	23070375310	22508031983	25778933197	24427642737	22025083100	22175783521	24061086216	22648930862	27881801489	26715885505	24920253984	26030322497
2-Aminooctanoic acid	2.47619e+06	1.30698e+06	2.35068e+07	2.44551e+07	2.44179e+06	4.64403e+06	1.58682e+06	2.37076e+06	3.91828e+06	4.1585e+06	3.07925e+06	4.72557e+06
carnitine	18039193012	16561664993	18383301506	17726859727	13891536217	15314861373	17933529188	16829770898	15916930432	15900478270	14856065115	16356825353
Methionine sulfoxide	9373000863	10008141471	12397902863	12794269809	5050518471	4729428272	6962341810	8032373016	3236305440	1786550867	3243432055	9.96062e+08
phenylalanine	1964696390	1818919477	1422283992	1353514729	1750986328	1337758294	1680626119	2014705521	3619501116	1360828002	4021212373	1192272135
Pyridoxamine	#VALUE!	#VALUE!	#VALUE!	943653	#VALUE!	1.01369e+06	#VALUE!	#VALUE!	640494	399216	1.16472e+06	#VALUE!
pyridoxine	3.37843e+06	1.57972e+06	2.60753e+06	1.17973e+06	1.12806e+06	1.70619e+06	2.46337e+06	2.19265e+06	1.88428e+06	3.32974e+06	4.81847e+06	4.7626e+06
1-Methyl-Histidine	9706665671	9023549374	12764099290	13028730985	7304413271	7553049854	8596853710	8221627177	6758844330	8058983454	7372196333	7365382114
N-acetyl-L-ornithine	#VALUE!	1.56447e+06	2.8261e+06	5.75638e+06	6.31838e+06	964706	4.5839e+06	3.45017e+06	2.9045e+06	1.47035e+06	1.32345e+06	3143249
arginine	29635328103	30707895394	36423347223	36456162387	28903913091	30054674664	30639566900	31580998204	35298745924	34852676277	36831269850	33482680869
citrulline	2.46684e+08	2.14779e+08	3.3904e+08	2.72676e+08	5.18139e+08	3.9952e+08	3.23652e+08	2.94128e+08	3.61652e+08	3.29586e+08	3.14793e+08	3.51416e+08
N-carbamoyl-L-aspartate	1.39515e+07	1.13125e+07	1.95968e+07	1.74654e+07	1.52283e+07	1.52688e+07	1.3507e+07	9.76682e+06	1.8251e+07	1.16018e+07	1.18905e+07	1.70499e+07
glucosamine	1.03102e+08	6.65081e+07	7.72988e+07	1.07721e+08	6.15573e+07	8.93551e+07	8.94087e+07	1.01797e+08	1.14091e+08	1.44858e+08	1.33911e+08	1.06077e+08
tyrosine	1299040526	1408610309	7.90089e+08	9.49195e+08	1364706988	1327305989	1489662663	1639480793	1487600255	1168199203	1365450670	1416102631
Phosphorylcholine	55514647606	52168054790	86818959484	85426711331	60159423037	68935364324	64141150902	69997041335	80467508214	80564546512	84506521208	84311137341
3-phospho-serine	1.55459e+07	1.61888e+07	2.61447e+07	2.36062e+07	1.18157e+07	1.40971e+07	1.15421e+07	1.01122e+07	1.5178e+07	1.60775e+07	1.45333e+07	1.56525e+07
N6-Acetyl-L-lysine	2902818243	2942494552	2441615751	2726288873	2058704673	1771696156	2558115221	2729236125	1969371782	2058965127	2149800949	2002101248
Acetyllysine	2273735165	2232110581	2598503299	2842117012	1609198175	1470708653	2266488320	2408846676	1583691921	1684853409	1745713653	1785507892
N-acetyl-glutamine	1.09085e+07	1.81948e+08	6.98922e+06	1.52346e+08	7.41052e+06	3.88014e+06	5.32195e+08	8.29009e+06	9.86092e+06	1.03995e+07	3.49278e+08	7.05312e+06
N-acetyl-glutamate	1.40831e+08	1.8698e+08	1.72576e+08	1.55691e+08	1.94451e+08	191171314	1.63493e+08	1.71256e+08	1.81935e+08	1.73269e+08	1.82267e+08	150599496
Ng,NG-dimethyl-L-arginine	1949882770	2054775711	2997056835	3270556958	8.15308e+08	7.2847e+08	8.77401e+08	1204062445	6.62989e+08	6.29581e+08	8.10438e+08	536799850
Acetylcarnitine DL	16009228507	17197482921	21270156574	20946945972	17840048809	18374551093	18573993061	19609571098	21093398497	21622817743	20554502281	20884381697
tryptophan	8.3081e+08	8.41428e+08	1137886760	1107139088	7.90314e+08	6.23531e+08	7.48021e+08	1041241240	6.4274e+08	6.17396e+08	7.55683e+08	6.31575e+08
Kynurenine	3.44686e+08	3.71488e+08	1.62344e+08	1.26864e+08	2.42577e+08	1.67411e+08	2.29122e+08	3.19385e+08	1.81129e+08	2.03261e+08	2.20642e+08	1.97542e+08
N-acetyl-glucosamine	3.08646e+07	2.34075e+07	3.34532e+07	3.15897e+07	1.52186e+07	1.53588e+07	1.92658e+07	2.05142e+07	1.40812e+07	2.08826e+07	1.49288e+07	1.68987e+07
Flavone	5.56974e+06	4.12067e+06	1.05372e+07	7.61227e+06	6.73945e+06	4.2995e+06	5.28143e+06	6.74529e+06	2.03601e+07	1.49429e+07	2.39207e+07	2.01108e+07
cystathionine	1.08948e+08	1.16353e+08	1.53682e+08	1.58134e+08	7.14191e+07	7.52198e+07	6.59643e+07	8.08424e+07	8.31414e+07	8.24504e+07	7.52412e+07	7.51296e+07
5-methoxytryptophan	2.8487e+06	4.51894e+06	8.10938e+06	3.26794e+06	2.35617e+06	1.70434e+06	3.93542e+06	3.15212e+06	3.26496e+06	4.07136e+06	4.60539e+06	3.96064e+06
Cystine	4.52442e+06	443168	1.7316e+06	4.60265e+06	744074	3.5063e+06	3.3037e+06	1.11368e+06	2.52542e+06	2.23459e+06	2.15329e+06	2.81495e+06
cytidine	1310616933	1388614722	1747549636	1455704592	7.74272e+08	8.14119e+08	7.21671e+08	8.21483e+08	532539906	5.07031e+08	6.48453e+08	6.75953e+08
biotin	3.00101e+07	1.83581e+07	5.53991e+07	5.27313e+07	2.27769e+07	2.78036e+07	3.51649e+07	5.02362e+07	5.10838e+07	5.94597e+07	6.09791e+07	6.22875e+07
deoxyadenosine	6.59153e+07	6.25846e+07	6.35948e+07	6.36286e+07	3.66678e+07	3.90077e+07	4.37388e+07	3.88969e+07	3.07944e+07	1.58165e+07	2.86877e+07	2.76237e+07
Glycerophosphocholine	2078822952	2091245150	2167761467	2460494812	2308804422	2735784579	2257025689	4811290687	3796476760	4592820069	3554645589	3360595760
acadesine	#VALUE!	#VALUE!	1.25654e+06	541032	403203	1.02493e+06	1.99896e+06	1.15224e+06	889735	#VALUE!	528463	932035
D-glucosamine-6-phosphate	1.84328e+08	1.46774e+08	157569444	1.61723e+08	134566875	192446377	201075954	2.31514e+08	289730971	2.44727e+08	2.88184e+08	266426179
D-glucosamine-1-phosphate	3.04159e+06	4.18587e+06	5.03022e+06	2.8521e+06	2.28708e+06	2.81146e+06	4.10666e+06	4.87136e+06	7.32651e+06	3.2857e+06	3.78916e+06	5.70043e+06
thiamine	966191	2.15575e+06	#VALUE!	2.74895e+06	#VALUE!	#VALUE!	894436	#VALUE!	1.42556e+06	#VALUE!	2.6933e+06	9.67462e+06
S-ribosyl-L-homocysteine-posi	7.01602e+06	5.41689e+06	7.17755e+06	5.96996e+06	5.75592e+06	5.66144e+06	6.95746e+06	1.26719e+07	7.99901e+06	8.49756e+06	6.82388e+06	6.98476e+06
deoxyguanosine	9593995621	9062686754	7763703600	5848373847	11149831354	11352991815	11521142991	10123742584	8516100973	9929333428	9082623955	8991715683
adenosine	5715746548	5593760774	5941539900	5673855360	9204346296	9496165845	9574964300	9386372846	12585054220	12566288210	11347183978	12154410030
1-Methyladenosine	7.12685e+07	7.03498e+07	6.61586e+07	5.51787e+07	5.61437e+07	6.72184e+07	8.30962e+07	7.37618e+07	8.73374e+07	8.30725e+07	1.02927e+08	9.26419e+07
guanosine	3014525857	1.00909e+06	1871259409	1772923774	3388672226	3756413078	3549434941	3738509285	3691206817	3802721538	3617351255	3873392634
L-arginino-succinate	412732592	3.86319e+08	2.03205e+08	1.69361e+08	4.97624e+08	2.87111e+08	3.83064e+08	2.5867e+08	356772838	398126587	3.50282e+08	2.94604e+08
S-methyl-5-thioadenosine	9.46395e+06	1.82854e+07	4.73187e+07	4.01285e+07	1.13332e+07	1.55368e+07	1.01651e+07	1.96153e+07	5.76523e+06	7.88911e+06	8.88172e+06	1.22981e+07
7-methylguanosine	1427591982	1390983804	1696085645	1614989094	1231204189	1383726278	1372762014	1415627460	1377325294	1438884957	1570138095	1318443859
dCMP	2.06385e+06	2.03593e+06	4.46781e+06	2.23421e+06	2.10673e+06	1.31081e+06	4.83704e+06	3.79468e+06	2.55723e+06	2.64254e+06	1.85724e+06	3.45862e+06
glutathione	9.90035e+07	9.97006e+07	1.16733e+08	9.7075e+07	8.10975e+07	9.55529e+07	8.74141e+07	6.56566e+07	8.63383e+07	8.76803e+07	6.97121e+07	8.82178e+07
dTMP	1.24671e+06	1.01829e+06	#VALUE!	#VALUE!	1.43839e+06	613988	#VALUE!	1.42005e+06	931269	1.33192e+06	1.79912e+06	1.19183e+06
CMP	2.59651e+08	2.10459e+08	3.11425e+08	3.23417e+08	3.10927e+08	3.36024e+08	3.5289e+08	3.24437e+08	3.93103e+08	3.32969e+08	3.10259e+08	3.5681e+08
UMP	4.41056e+07	2.49572e+07	6.14597e+07	7.96683e+07	8.91498e+07	1.22661e+08	1.23092e+08	9.55831e+07	1.21646e+08	9.84074e+07	1.09362e+08	1.21622e+08
dAMP	9.31076e+07	1.03196e+08	1.08258e+08	9.70716e+07	8.33939e+07	1.02083e+08	1.05976e+08	8.57814e+07	1.33093e+08	1.01159e+08	9.44312e+07	1.24671e+08
Nicotinamide ribotide	3.73439e+07	4.9567e+07	8.12918e+07	4.93022e+07	3.8975e+07	4.66802e+07	5.79918e+07	6.44846e+07	8.24332e+07	4.62885e+07	4.34149e+07	8.27839e+07
aminoimidazole carboxamide ribonucleotide	6.41537e+06	5.0401e+06	7.60877e+06	1.0037e+07	1.0748e+07	1.53177e+07	1.13145e+07	9.29992e+06	1.56078e+07	1.54456e+07	1.35588e+07	1.96654e+07
thiamine-phosphate	#VALUE!	#VALUE!	#VALUE!	#VALUE!	#VALUE!	#VALUE!	#VALUE!	#VALUE!	#VALUE!	#VALUE!	#VALUE!	#VALUE!
dGMP	4.19368e+06	4.8645e+06	5.73928e+06	4.40536e+06	6.84839e+06	4.84292e+06	5.29782e+06	5.40559e+06	1.61605e+06	5.18942e+06	4.96348e+06	3.78851e+06
AMP	14106043963	13637854803	13590961745	15358382586	13233019578	12351496486	13604161257	12840280601	15592988352	14830030347	14598985903	15454169422
IMP	2860368777	2516460550	3514599863	2888666873	2693431355	2611925727	3435336664	2784141974	3081708919	3470459033	3039560104	3645408807
S-adenosyl-L-methioninamine	#VALUE!	#VALUE!	#VALUE!	1.58749e+06	#VALUE!	1.32931e+06	#VALUE!	#VALUE!	#VALUE!	#VALUE!	#VALUE!	#VALUE!
GMP	3652052175	3380179559	4380948223	3693943746	3502960030	3649858742	3573503242	3468144603	3666140979	3738380976	4001665622	3489827291
xanthosine-5-phosphate	1.31063e+06	339392	1.1573e+06	809056	1.63001e+06	672659	912715	934072	930704	399601	1.83503e+06	1.46467e+06
riboflavin	1.19551e+07	1.26836e+07	2.60268e+07	2.9374e+07	1.03122e+07	8.68287e+06	1.16853e+07	1.54775e+07	1.27825e+07	1.35473e+07	1.25574e+07	1.37164e+07
S-adenosyl-L-homoCysteine-posi	4.7176e+07	5.28317e+07	6.28511e+07	7.14847e+07	51290935	5.81482e+07	6.48897e+07	7.06102e+07	4.75541e+07	5.61936e+07	5.87403e+07	5.94075e+07
S-adenosyl-L-methionine	9.65433e+08	9.5935e+08	1631728910	1444446217	693967706	7.30736e+08	8.19278e+08	8.08176e+08	5.99837e+08	5.25662e+08	4.36626e+08	4.50577e+08
folate	903759	1.35759e+06	979717	1.34353e+06	652002	1.58362e+06	1.40294e+06	1.50573e+06	2.13154e+06	540736	1.70363e+06	2.00043e+06
7,8-dihydrofolate	2.96784e+07	2.73826e+07	2.97255e+07	3.72532e+07	6.95488e+06	1.18016e+07	8.60757e+06	1.24402e+07	1.10147e+07	8.52052e+06	1.45509e+07	5.35311e+06
5-methyl-THF	682701	2.95551e+06	2.93362e+06	1.55761e+06	1.57176e+06	2.71641e+06	3.55434e+06	#VALUE!	2.92795e+06	1.78913e+06	1.79334e+06	1.88981e+06
Diiodothyronine	#VALUE!	#VALUE!	#VALUE!	#VALUE!	#VALUE!	#VALUE!	#VALUE!	#VALUE!	#VALUE!	#VALUE!	#VALUE!	#VALUE!
glutathione disulfide-posi	2391244186	2126628209	3024432701	2672360296	2087182104	2267245708	2263881775	2206881786	2653624061	2543822949	2699078934	2339598494
NAD+_posi	4046232319	3752273173	4787665103	5227476784	4042105780	5010835825	5844226835	5582357190	5623376640	5397230030	5030157322	5374268999
NADH	1.59518e+07	1.8667e+07	2.44969e+07	1.21848e+07	1.90167e+07	2.45497e+07	2.94948e+07	2.50093e+07	2.5975e+07	1.10561e+07	1.17964e+07	1.75831e+07
dephospho-CoA-posi	8.71149e+06	8.82469e+06	1.83376e+07	1.06902e+07	9.23727e+06	8.82754e+06	7.90738e+06	1.36093e+07	1.05234e+07	5.06146e+06	1.53372e+07	1.03886e+07
NADP+_posi	6.04586e+07	6.0304e+07	9.38504e+07	7.12247e+07	8.99707e+07	7.72807e+07	7.57715e+07	7.86581e+07	8.81596e+07	1.25374e+08	9.26257e+07	8.25603e+07
NADPH	3.1726e+06	2.71191e+06	6.85876e+06	3.24915e+06	5.21636e+06	5.99575e+06	6.71957e+06	5.35025e+06	5.46096e+06	2.65978e+06	3.27684e+06	4.39438e+06
coenzyme A-posi	3.50564e+06	4.84467e+06	9.77857e+06	1.24496e+07	1.03187e+07	9.49396e+06	1.03763e+06	1.76265e+06	3964644	6.26012e+06	962265	1.99089e+06
FAD	4.29887e+06	4.18544e+06	6.15623e+06	3.52021e+06	1.04319e+07	8.37274e+06	9.58302e+06	5.2338e+06	1.38658e+07	1.34537e+07	1.57309e+07	1.37203e+07
acetyl-CoA-posi	9.77469e+06	9.66611e+06	4.50608e+07	2.67334e+07	2.19087e+07	9.82074e+06	6.61112e+06	7.25614e+06	1.37569e+07	7.11852e+06	8.96629e+06	3.9147e+06
propionyl-CoA-posi	1.47061e+06	1.58398e+06	1.07783e+07	4.88062e+06	4.12971e+06	1.92304e+06	1.5262e+06	2.10191e+06	4.12919e+06	3.06839e+06	4.07038e+06	2.26719e+06
acetoacetyl-CoA-posi	1.48578e+06	678794	979871	#VALUE!	#VALUE!	567871	#VALUE!	#VALUE!	799240	#VALUE!	1.44644e+06	#VALUE!
malonyl-CoA-posi	#VALUE!	1.00086e+06	#VALUE!	#VALUE!	543439	452419	#VALUE!	697854	#VALUE!	#VALUE!	#VALUE!	#VALUE!
succinyl-CoA-posi	678810	907836	2.20514e+06	#VALUE!	2.0649e+06	#VALUE!	#VALUE!	1.51203e+06	810816	932305	#VALUE!	796245
sarcosine	7519598117	7768285334	9694429569	9732641885	9086003950	8573193834	9328075784	9318768449	10428585300	10033937039	9822860807	10549624682
putrescine	1.25557e+07	4.6065e+06	1.94923e+07	8.81053e+06	2.03214e+07	9.30763e+06	2.77861e+07	1.59658e+07	3.49097e+07	1.65824e+07	3.91161e+07	2.16657e+07
spermidine	2.35858e+08	2.12729e+08	2.89718e+08	3.0344e+08	324040460	2.37481e+08	2.63172e+08	2.06469e+08	2.88716e+08	261055940	2.39621e+08	4.48688e+08
N-acetyl spermine	1.61078e+07	1.43428e+07	2.99479e+07	3.1265e+07	1.91682e+07	1.00793e+07	1.63756e+07	1.4873e+07	1.53978e+07	9.26413e+06	1.65042e+07	1.35658e+07
N-acetyl spermidine	2.97394e+06	4.68873e+06	#VALUE!	3.31304e+06	9.63764e+06	5.3142e+06	4.39898e+06	6.33101e+06	6.54343e+06	4.41233e+06	8.32369e+06	4.42195e+06
Nicotinamide Riboside	881389	902406	910015	875036	1.29095e+06	729136	945214	3.08623e+06	1.91393e+07	1.00486e+06	1.17719e+07	1.25494e+06
Adenylosuccinate	1.33493e+07	9.27678e+06	1.41386e+07	1.54347e+07	1.42419e+07	1.15401e+07	9.43878e+06	1.05849e+07	9.19103e+06	1.06561e+07	7.73449e+06	1.37198e+07
cholesterol	1607340175	1779820785	1671039867	1731854808	1721237802	1107848237	1573562949	1386311340	2187806316	2205021989	2388160896	2139445385
arginosuccinic acid	3.14771e+08	3.04664e+08	179532565	1.86334e+08	3.05045e+08	2.76318e+08	2.98084e+08	273085434	2.74106e+08	3.60147e+08	3.09021e+08	2.53228e+08
phosphocreatine	8.22086e+06	1.16246e+06	7.44308e+06	1.6577e+07	7.0873e+06	3.29145e+06	5.28536e+06	6.63457e+06	4.75425e+06	7.98995e+06	5.64248e+06	2.27856e+06
retinoic acid	3.51031e+06	3.85386e+06	3.52404e+06	3.47556e+06	2.13387e+06	3.81828e+06	3.65487e+06	2.57042e+06	3.00742e+06	3.18869e+06	2.6841e+06	3.59072e+06
Alanine_pos	7519598117	7768285334	9694429569	9732641885	9086003950	8573193834	9328075784	9318768449	10428585300	10033937039	9822860807	10549624682
Proline_pos	20767068795	21449740425	23970424008	24554656828	20361641685	19483992721	21866841474	20736637995	25235310302	24500273679	23940114999	25066642823
spermine	9.19495e+08	658324400	1009112205	8.52461e+08	8.23788e+08	9.24448e+08	8.9263e+08	8.05142e+08	960761207	9.35279e+08	9.57081e+08	8.85834e+08
HMG-CoA_pos	344154	4.97781e+06	3.91962e+06	6.76905e+06	3.47754e+06	1.81334e+06	3.53927e+06	346102	1.73452e+06	524282	1.04882e+06	669627
N-acetyl-L-aspartic acid	1009080801	955619190	1148358231	940167005	9.00625e+08	1065456562	9.90732e+08	9.29029e+08	1078115594	9.31176e+08	1052107012	1044131567
N-acetyl-L-aspartylglutamic acid	2.37593e+06	1.69698e+06	4.61985e+06	2.16605e+06	1.52103e+06	2.14941e+06	4.01154e+06	1.27765e+06	1.86501e+06	2.79726e+06	2.62152e+06	#VALUE!
