# Supplementary material for: Unique tau‐ and synuclein‐dependent metabolic reprogramming in neurons distinct from normal aging
Source: Aging Cell. 2024 Aug 13;23(11):e14277. doi: 10.1111/acel.14277 (PMC11561663; doi:10.1111/acel.14277)
Supplement: Supplementary file 3 — Table S2. [file ACEL-23-e14277-s003.xlsx]

## Sheet: For Figure 3
Sup_table_2
Sample Name	062420QAP9	062420QAP10	062420QAP11	062420QAP12	062420QAP13	062420QAP14	062420QAP15	062420QAP16			Syn/control
Sample ID	Ctrl F	Ctrl F	Ctrl F	Ctrl F	Syn F	Syn F	Syn F	Syn F
glyoxylate	1.021e+08	9.00169e+07	8.10889e+07	8.69958e+07	9.25628e+07	7.82234e+07	8.46573e+07	7.88968e+07				total	expected	hits	Raw p	Holm p	FDR
glycolate	1.91139e+07	2.87479e+07	1.9711e+07	2.20866e+07	1.68911e+07	2.54585e+07	1.11457e+07	1.40486e+07			Pentose phosphate pathway	22	0.52	6	6.46e-06	0.000543	0.000543
pyruvate	4.18849e+07	2.97662e+07	3.66436e+07	2.55976e+07	2.22921e+07	2.51451e+07	3.25633e+07	2.96307e+07			Amino sugar and nucleotide sugar metabolism	37	0.875	6	0.000156	0.0129	0.00654
lactate	3531674145	3058411818	3451316936	2877870384	3787249172	3310634981	4424014187	4506839737			Glycolysis / Gluconeogenesis	26	0.615	4	0.00272	0.223	0.0716
2-oxobutanoate	5.05756e+07	5.50763e+07	6.22396e+07	5.45355e+07	1.72231e+08	124046099	1.49383e+08	1.54404e+08			Purine metabolism	65	1.54	6	0.00341	0.276	0.0716
acetoacetate	6.00621e+07	6.50671e+07	4.83058e+07	4.90145e+07	1.21588e+08	#VALUE!	#VALUE!	1.39663e+08			Starch and sucrose metabolism	18	0.426	3	0.00777	0.622	0.131
glycerate	1.36029e+08	2.94904e+08	2.33327e+08	2.93199e+08	2.85905e+08	1.71712e+08	245139082	1.56961e+08			Pyrimidine metabolism	39	0.922	4	0.012	0.95	0.167
uracil	2849112675	2429916177	2216044569	2295806150	2087206823	1560040672	2546617549	2151673103			Valine, leucine and isoleucine biosynthesis	8	0.189	2	0.0139	1	0.167
fumarate	4442167834	4409682153	3717323476	4562105268	4961038683	3965901590	4297577308	4088407988			Alanine, aspartate and glutamate metabolism	28	0.662	3	0.0265	1	0.279
Maleic acid	4588273466	4360085050	3494665614	4427147340	4745260356	3933393864	4559741914	3826577598			Glycine, serine and threonine metabolism	33	0.781	3	0.0408	1	0.342
2-keto-isovalerate	4016241455	4188307278	3550985371	4217303834	5249156242	4212846606	4078049149	3727903493			Cysteine and methionine metabolism	33	0.781	3	0.0408	1	0.342
Guanidoacetic acid	4.74858e+07	4.05223e+07	6.1651e+07	5.83086e+07	4.97771e+07	3.0761e+07	9.98737e+07	6.19169e+07			Neomycin, kanamycin and gentamicin biosynthesis	2	0.0473	1	0.0468	1	0.356
succinate	10758882289	10038713440	10178462330	10726555667	10585876774	9388448187	10640821788	11701052917			Glycerophospholipid metabolism	36	0.852	3	0.0508	1	0.356
Methylmalonic acid	11872743083	11329266556	11403278099	11583769163	11381897691	9574559442	13307215202	13062437658			Galactose metabolism	27	0.639	2	0.132	1	0.75
3-S-methylthiopropionate	1.09038e+07	6.7843e+06	4.53173e+06	5.34619e+06	1.26534e+07	3.13938e+06	1.11893e+07	1.55357e+07			Phosphonate and phosphinate metabolism	6	0.142	1	0.134	1	0.75
nicotinate	5.89405e+07	8.31388e+07	7.12955e+07	3.82616e+07	7.64128e+07	3.23209e+07	3.70516e+07	5.17746e+07			Nitrogen metabolism	6	0.142	1	0.134	1	0.75
taurine	19874615195	20641909802	16696638481	20359458278	16643799142	14663738455	18284832002	19654745516			Inositol phosphate metabolism	30	0.71	2	0.157	1	0.823
Pyroglutamic acid	6.07722e+07	1.01601e+08	7.33914e+07	8.07466e+07	7.05185e+07	6.40468e+07	1.08443e+08	1.08985e+08			Arginine biosynthesis	14	0.331	1	0.286	1	1
Citraconic acid	5.83446e+08	8.02752e+08	9.08387e+08	1173356335	1388066503	1176328603	1144698743	1178045318			Aminoacyl-tRNA biosynthesis	48	1.14	2	0.315	1	1
2-ketohaxanoic acid	8.19121e+07	1.00929e+08	9.17972e+07	1.04095e+08	1.92669e+08	1.65523e+08	2.23774e+08	2.02839e+08			Glycerolipid metabolism	16	0.378	1	0.319	1	1
N-Acetyl-L-alanine	2800476927	3015910879	2818232202	2984253590	2178004559	1787794404	2830672048	2200550735			Pentose and glucuronate interconversions	18	0.426	1	0.352	1	1
oxaloacetate	1.47003e+08	1.13134e+08	1.16767e+08	1.16838e+08	133920979	1.24291e+08	5.61814e+08	4.64413e+08			Fructose and mannose metabolism	20	0.473	1	0.382	1	1
Hydroxyisocaproic acid	4.17675e+07	#VALUE!	2.54545e+07	3.28058e+07	2.47941e+07	1.53236e+07	3.87105e+07	4.60718e+07			Pyruvate metabolism	22	0.52	1	0.412	1	1
malate	18970353919	20554998611	17075462117	19195165788	20626837678	20650061924	19628499118	18241492009			Propanoate metabolism	23	0.544	1	0.426	1	1
hypoxanthine	8.77012e+07	7.10314e+07	5.98435e+07	64552598	1.43604e+08	4.46363e+07	7.89073e+07	4.33437e+07			Arginine and proline metabolism	38	0.899	1	0.602	1	1
anthranilate	7184693778	8522818404	7088170660	8382576330	8199037261	7945004586	5785611648	7582360340
p-aminobenzoate	6865223548	8113069194	7187215370	8120692528	8459529027	7697232094	5698319022	7613268332
p-hydroxybenzoate	2043851350	1788632050	1758336461	1720660707	1791954991	1439118738	2114606271	2053416787
acetylphosphate	4.10379e+08	407245883	3.86565e+08	454895671	1.94122e+08	1.67312e+08	2.36717e+08	2.36381e+08
Carbamoyl phosphate	20570611610	21263050321	18574794279	20473553741	16571084475	14654969830	16466525194	18851212610
a-ketoglutarate	6.13818e+08	6.52576e+08	6.29263e+08	5.84013e+08	8.25527e+08	5.55513e+08	7.40036e+08	8.71804e+08
Phenylpropiolic acid	1025501394	1276591684	1249234902	1215186256	1568567972	1246403467	1770542787	1825580771
2-oxo-4-methylthiobutanoate	6.51759e+07	4.13102e+07	2.87521e+07	3.91938e+07	2.35077e+07	3.0921e+07	4.76433e+07	3.0569e+07
2-Hydroxy-2-methylbutanedioic acid	2.49197e+08	2.55532e+08	2.00036e+08	2.58939e+08	2.75864e+08	2.38706e+08	3.0236e+08	3.27711e+08
3-methylphenylacetic acid	6.78082e+06	2.735e+06	1.89827e+06	2.22835e+06	2.24412e+06	6.65948e+06	2.98389e+06	3.06202e+06
xanthine	3918548145	3483063190	3180869765	3481834745	2322351330	1933487654	3040698616	1917115891
Hydroxyphenylacetic acid	2.55503e+07	1.5016e+07	1.2432e+07	2.04556e+07	1.1354e+07	1.5187e+07	1.92242e+07	1.55173e+07
2,3-dihydroxybenzoic acid	1.93199e+08	2.30367e+08	1.25582e+08	2.91518e+08	128725599	1.07701e+08	3.52828e+08	3.46916e+08
orotate	1.42573e+07	1.00283e+07	#VALUE!	5.91503e+06	8.5515e+06	#VALUE!	1.79543e+07	2.15992e+07
dihydroorotate	2.22252e+08	1.05253e+08	1.77684e+08	1.37904e+08	2.61279e+08	1.66584e+08	3.26091e+08	3.16082e+08
allantoin	1.30153e+08	1.15838e+08	1.05929e+08	1.19177e+08	1.01304e+08	7.68558e+07	2.69823e+08	3.09858e+08
Aminoadipic acid	3400162281	3647267888	3405417417	4051458244	3951211479	2704651574	3743041754	3599187058
Indole-3-carboxylic acid	6942506576	6739105441	6739496394	7674331659	7021421286	4472504815	8197670472	7150254022
phenylpyruvate	#VALUE!	668222	1.07194e+06	#VALUE!	940549	834407	#VALUE!	402613
Atrolactic acid	1.57049e+07	1.28713e+07	1.23972e+07	1.01909e+07	8.46098e+06	5.92026e+06	7.78201e+06	1.5261e+07
Phenyllactic acid	2.14473e+07	1.97177e+07	2.36962e+07	2.51253e+07	1.64535e+07	1.53476e+07	2.0744e+07	1.99459e+07
quinolinate	1.89387e+07	2.61471e+07	2.6842e+07	2.78803e+07	4.08058e+07	6.37774e+07	2.84538e+07	3.17546e+07
phosphoenolpyruvate	1359387640	4.18185e+08	4.17724e+08	2.78981e+08	1.47723e+08	4.33536e+08	4.98324e+08	2.96804e+08
Uric acid	18783834878	18424267347	17189303484	18427351417	14756506456	12838101273	16158054711	16031571076
dihydroxy-acetone-phosphate	1584613126	1327592442	1383962075	1891845884	1161217292	1225686942	9.8529e+08	9.55962e+08
D-glyceraldehdye-3-phosphate	1493233130	1506746500	1587052280	1586783103	1130423744	1140139090	1006526504	1058116960
sn-glycerol-3-phosphate	19688632877	18636211832	19064474382	19955318467	16199874610	15333232838	17922327442	17821352422
shikimate	3.07e+07	5.27928e+07	4.82905e+07	4.68591e+07	5.65648e+07	2.6969e+07	5.52869e+07	1.2635e+08
aconitate	6.74765e+08	1177961350	1198681865	1271602641	1648765851	1532640966	1552358612	1242047520
allantoate	2.017e+07	3.16413e+07	2.37239e+07	2.85712e+07	1.77773e+07	1.75101e+07	1.90135e+07	2.05335e+07
Ascorbic acid	5.53457e+07	5.04681e+07	5.87595e+07	4.68937e+07	3.20322e+07	2.76941e+07	3.57796e+07	4.89125e+07
2-Isopropylmalic acid	317386551	3.83572e+08	318331597	346203289	2.71233e+08	2.11679e+08	315531309	2.85147e+08
N-carbamoyl-L-aspartate-nega	2.34408e+07	2.8984e+07	2.70331e+07	2.32843e+07	1.81182e+07	1.68169e+07	1.91237e+07	2.04045e+07
Pyrophosphate	1.28518e+08	1.18053e+08	1.11765e+08	7.12497e+07	1.03299e+08	5.48987e+07	9.53723e+07	1.36401e+08
glucono-?-lactone	1.99247e+07	1.39178e+07	1.16684e+07	1.13338e+07	1.76478e+07	9.38506e+06	6.78567e+06	9.2578e+06
myo-inositol	1420846745	1992746277	1906984246	2306953815	1264124783	1455030671	1865952144	2197887827
hydroxyphenylpyruvate	3.74528e+07	3.56591e+07	3.11793e+07	2.59299e+07	2.62775e+07	3.19035e+07	3.02338e+07	3.24991e+07
homocysteic acid	1.58207e+07	9.09547e+06	7.7343e+06	1.12917e+07	1.06814e+07	7.77087e+06	1.14288e+07	1.14242e+07
4-Pyridoxic acid	4.98857e+07	5.79458e+07	2.2097e+07	3.08106e+07	4.7177e+07	1.4518e+07	2.77348e+07	3.45463e+07
3-phosphoglycerate	1353540197	1251688824	9.97988e+08	1196435834	2.58778e+08	4.27637e+08	5.55416e+08	474879190
Indoleacrylic acid	2.24755e+07	1.63833e+07	1.12461e+07	1.59106e+07	2.89514e+07	1.48129e+07	2.26719e+07	2.17477e+07
Kynurenic acid	4.03542e+08	3.80485e+08	3.86144e+08	422542112	1330345412	9.6874e+08	7.77047e+08	7.56665e+08
citrate-isocitrate	25584131057	33692806353	26859557893	33030903338	30240296108	34551173991	29304233292	28886026760
isocitrate	7.91399e+07	3.30934e+08	5.615e+08	7.56548e+08	5.28445e+08	4.043e+08	6.36782e+07	151827993
citrate	14566482748	17993490562	14882890580	18632369467	19330558837	17416804863	18817423919	16948667650
2-dehydro-D-gluconate	3.35325e+07	3.55234e+07	3.23379e+07	3.06803e+07	1.01166e+08	7.10792e+07	3.39554e+07	3.40973e+07
D-gluconate	1079994176	1480898190	1004321289	1001232516	1459477635	8.63323e+08	5.6437e+08	3.94655e+08
D-erythrose-4-phosphate	1787598380	1738307909	1487221384	1752276840	836692471	6.18483e+08	9.38418e+08	7.21625e+08
Xanthurenic acid	51438929391	46731048796	51606936558	52306460273	49784916647	44450578325	56492171056	54297578925
lipoate	#VALUE!	#VALUE!	#VALUE!	433407	#VALUE!	#VALUE!	#VALUE!	#VALUE!
D-glucarate	1.45284e+08	1.87691e+08	1.71895e+08	1.43838e+08	1.26629e+08	1.72838e+08	1.50199e+08	171547070
deoxyribose-phosphate	2.2168e+08	2.46417e+08	2.64406e+08	2.66498e+08	1.61504e+08	175377075	2.48766e+08	2.00165e+08
pantothenate	4392532748	3665425780	4298884872	4299993460	4797274829	4213289440	4177892941	3651515274
prephenate	#VALUE!	#VALUE!	#VALUE!	#VALUE!	#VALUE!	#VALUE!	#VALUE!	#VALUE!
deoxyuridine	5.5802e+06	2.30373e+06	3.28053e+06	2.1558e+06	853566	1.7722e+06	4.03357e+06	4.42465e+06
ribose-phosphate	2367398634	2172250349	1965687876	2146357760	1566158920	1187762422	1641381686	1842288110
thymidine	#VALUE!	1.20185e+06	1.5843e+06	1.11376e+06	#VALUE!	1.40603e+06	1.007e+06	1.92558e+06
uridine	5.55921e+08	5.56325e+08	5.60822e+08	5.15202e+08	5.63046e+08	4.03296e+08	7.37013e+08	6.3884e+08
deoxyinosine	4503370944	4773690846	4635860969	5072723802	7125117644	5667073908	9384933833	8955159221
shikimate-3-phosphate	3.06329e+07	3.4812e+07	3.99261e+07	6.80094e+07	4.71917e+07	4.04984e+07	4.12445e+07	5.16136e+07
D-glucono-?-lactone-6-phosphate	1.31665e+07	8.59019e+06	1.28683e+07	1.33218e+07	8.75438e+06	3.57188e+06	4.65542e+06	1.01809e+07
hexose-phosphate	30173394870	31009413502	27923235668	31652655094	18389653454	15625738013	18699230939	19409503772
glucose-1-phosphate	1224968552	1425546973	1052348671	1352748396	5.32868e+08	5.10609e+08	5.31903e+08	5.97362e+08
glucose-6-phosphate	4603011253	5094853453	4505188505	5719912634	2216810249	1723428997	2349926134	1876158156
fructose-6-phosphate	5110578644	5513283270	4883181982	5990782894	2503141937	2081474118	2682523877	2605612466
1,3-diphopshateglycerate	9.63558e+07	1.06894e+08	7.53997e+07	1.02645e+08	8.57952e+07	7.96068e+07	8.30237e+07	9.61735e+07
2,3-Diphosphoglyceric acid	9.11484e+07	7.53615e+07	7.10619e+07	4.99789e+07	4.03873e+07	3.86377e+07	6.06197e+07	6.23211e+07
S-ribosyl-L-homocysteine-nega	583762401	3.9604e+08	4.39838e+08	338620325	3.15484e+08	2.5073e+08	4.18906e+08	3.91072e+08
inosine	16608260485	15752273533	15439063203	16327884888	17293387831	15483655602	19204360766	19761945828
6-phospho-D-gluconate	2.62615e+07	2.60284e+07	2.94653e+07	3.12184e+07	1.55701e+07	1.57286e+07	2.253e+07	1.82092e+07
xanthosine	2987248478	2878130507	2772266622	2537041573	3509114065	2636307562	3802415976	3745947732
D-sedoheptulose-1-7-phosphate	6998153995	6319020892	6483158910	6965331451	4759627344	3139051463	5581693263	5021807210
N-acetyl-glucosamine-1-phosphate	1216377582	1523372634	1098376623	1601636433	567633410	6.29847e+08	7.98812e+08	680481991
glutathione-nega	3.26167e+08	315246096	3.5047e+08	2.96309e+08	2.55734e+08	1.57757e+08	4.63374e+08	3.72715e+08
dUMP-nega	5.878e+06	6.95194e+06	2.81029e+06	3.18415e+06	4.51884e+06	1.31007e+06	2.96641e+06	1.70247e+06
Geranyl-PP	2.16064e+07	1.26457e+07	2.80069e+07	2.90668e+07	2.76307e+07	2.89492e+07	11555914	2.34626e+07
O8P-O1P	4.48632e+08	5.59783e+08	5.80092e+08	5.91329e+08	4.86518e+08	2.81011e+08	4.01852e+08	4.10867e+08
dTMP-nega	6.1621e+07	6.25884e+07	6.45532e+07	5.35837e+07	4.22246e+07	4.7846e+07	5.19281e+07	4.18515e+07
cyclic-AMP	3.62954e+08	4.36833e+08	2.87389e+08	4.06782e+08	294268770	1.87617e+08	2.99248e+08	3.18609e+08
fructose-1,6-bisphosphate	3.3267e+07	2.45276e+07	6.30336e+07	5.3171e+07	5.122e+07	5.39849e+07	2.49646e+07	4.28146e+07
trehalose-sucrose	715825	#VALUE!	#VALUE!	#VALUE!	#VALUE!	#VALUE!	#VALUE!	#VALUE!
Cellobiose	6.90858e+06	#VALUE!	6.80308e+06	#VALUE!	#VALUE!	358640	#VALUE!	#VALUE!
orotidine-5-phosphate	3.00251e+07	2.29386e+07	1.78165e+07	1.36343e+07	1.62431e+07	2.29993e+07	3.0649e+07	3.03284e+07
SBP	3.59594e+07	2.93324e+07	2.9567e+07	2.8647e+07	2.01889e+07	2.15129e+07	2.24949e+07	2.29981e+07
trans, trans-farnesyl diphosphate	1.54594e+08	2.06101e+08	1.65248e+08	1.36892e+08	1.54446e+08	9.67689e+07	1.94824e+08	1.92904e+08
S-adenosyl-L-homocysteine-nega	3.72207e+07	4.49635e+07	4.01268e+07	4.53461e+07	4.57598e+07	3.92718e+07	4.65043e+07	5.24434e+07
dCDP-nega	878876	1.18715e+06	#VALUE!	2.31817e+06	735341	393296	559513	#VALUE!
5-phosphoribosyl-1-pyrophosphate	1.61486e+07	2.01379e+07	1.16391e+07	1.69093e+07	6.15665e+06	1.07647e+07	1.24648e+07	1.51707e+07
Deoxycholic acid	4.27647e+06	6.64298e+06	4.95878e+06	8.79535e+06	1.28136e+07	1.34184e+08	5.23077e+07	2.67243e+07
OBP	1.75239e+07	4.35779e+07	4.3952e+07	2.94072e+07	1.91227e+07	2.45e+07	1.35262e+07	1.44013e+07
dTDP-nega	106878325	1.27318e+08	1.18122e+08	1.32519e+08	1.2555e+08	9.92055e+07	9.08137e+07	9.36357e+07
CDP-nega	1.32079e+07	6.59027e+06	#VALUE!	9.3688e+06	#VALUE!	1.19908e+07	7.47381e+06	#VALUE!
UDP-nega	1.14678e+08	5.58707e+07	6.37213e+07	5.69376e+07	2.79167e+07	1.84236e+07	4.38894e+07	3.00587e+07
Cholic acid	#VALUE!	3.14916e+06	#VALUE!	682032	1.56424e+06	1.31056e+06	#VALUE!	2.29997e+06
trehalose-6-Phosphate	1115587577	1066809628	1035620274	1115930544	7.87913e+08	660032896	7.22738e+08	864514314
Thiamine pyrophosphate	6.375e+07	7.47559e+07	7.84532e+07	6.33335e+07	8.43736e+07	6.75947e+07	9.3483e+07	7.80098e+07
adenosine 5-phosphosulfate	442996	#VALUE!	#VALUE!	#VALUE!	#VALUE!	#VALUE!	#VALUE!	#VALUE!
ADP-nega	2109442068	2253282950	1724475069	2042259803	1351534098	1060513882	2030112121	2166953186
dGDP-nega	2238917595	2233564194	1749798714	1805954525	1444934994	1044082870	2113337044	1856479234
IDP-nega	2.9221e+08	3.63834e+08	2.20705e+08	261615606	1.90105e+08	1.42834e+08	2.62758e+08	2.55839e+08
GDP-nega	4.79389e+07	2.64062e+07	2.8679e+07	25718429	2.69883e+07	2.20565e+07	4.31593e+07	3.24392e+07
CDP-ethanolamine	125945624	1.19898e+08	1.27733e+08	1.18812e+08	7.95727e+07	5.07363e+07	9.37868e+07	9.49771e+07
FMN	2.92462e+06	2.0254e+06	2.57841e+06	1.55137e+06	1.29623e+06	1.83507e+06	2.37934e+06	837449
cholesteryl sulfate	3.79364e+08	2.10592e+08	5.71998e+08	5.11079e+08	3.4566e+08	1.60648e+08	2.91017e+08	9.71474e+08
dCTP-nega	874168	#VALUE!	#VALUE!	579243	#VALUE!	#VALUE!	832244	#VALUE!
dUTP-nega	4.3802e+06	5.72932e+06	5.86491e+06	3.68028e+06	5.40991e+06	6.07564e+06	6.43387e+06	7.37283e+06
dTTP-nega	#VALUE!	1.63078e+06	1.36147e+06	875027	798662	2.07808e+06	976257	1.67183e+06
CTP-nega	2.88449e+07	3.52509e+07	1.15318e+06	2.76449e+07	3.00948e+07	2.4781e+07	3.01452e+07	3.36039e+07
UTP-nega	1.22224e+07	1.14651e+07	1.33329e+07	1.22273e+07	5.76656e+06	4.2699e+06	9.46748e+06	4.18745e+06
CDP-choline	9.60094e+07	8.2877e+07	8.47971e+07	9.88065e+07	7.96598e+07	7.90569e+07	7.54492e+07	9.24132e+07
dATP-nega	1.03216e+06	748936	#VALUE!	1.59327e+06	#VALUE!	524217	699361	1.56646e+06
Taurodeoxycholic acid	1.53046e+07	2.10735e+07	1.43767e+07	2.03128e+07	1.50741e+07	1.1797e+07	1.55717e+07	2.12977e+07
ATP-nega	4.9674e+08	5.40137e+08	3.93135e+08	4.58416e+08	2.25279e+08	2.00033e+08	531002590	4.73845e+08
dGTP	4.67094e+08	558432044	405392948	4.59744e+08	2.67649e+08	1.32334e+08	5.26224e+08	4.49385e+08
GTP-nega	1.04664e+07	1.31125e+07	2.68056e+06	3.65967e+06	6.26867e+06	2.36943e+06	9.18788e+06	1.2495e+07
UDP-D-glucose	3.32868e+08	3.35204e+08	249778221	3.41921e+08	2.32163e+08	1.80646e+08	4.04702e+08	257341103
UDP-D-glucuronate	5.01416e+06	5.45659e+06	3.85162e+06	3.33266e+06	3.9966e+06	4.58809e+06	8.2586e+06	2.42085e+06
ADP-D-glucose	8.27739e+07	1.2757e+08	1.38748e+08	1.12725e+08	1.41336e+08	1.0383e+08	4.71722e+07	5.51089e+07
guanosine 5-diphosphate,3-diphosphate	2.21446e+06	3.84127e+06	1.93094e+06	3.85126e+06	2.794e+06	1.43539e+06	1.65363e+06	2.70448e+06
UDP-N-acetyl-glucosamine	1.66062e+08	1.84055e+08	1.69172e+08	2.15013e+08	1.55986e+08	7.80037e+07	1.48089e+08	1.83545e+08
glutathione disulfide-nega	4748933046	5991443727	4909833405	5676501901	4873610817	3299402971	4939935363	4963068966
NAD+_nega	2702045318	2469127604	2428451089	2729534610	2334658712	1370946107	2322289664	2205523300
NADH-nega	7.06921e+06	5.88303e+06	5.06314e+06	7.93825e+06	2.9213e+06	3.31012e+06	7.51531e+06	7.22558e+06
dephospho-CoA-nega	884328	1.02598e+06	698556	#VALUE!	666166	#VALUE!	859247	1.83529e+06
cyclic bis(3->5) dimeric GMP	#VALUE!	#VALUE!	#VALUE!	#VALUE!	#VALUE!	#VALUE!	#VALUE!	424500
NADP+_nega	7.44788e+07	6.47107e+07	5.67111e+07	7.05224e+07	4.03509e+07	2.28101e+07	5.98946e+07	5.15918e+07
NADPH-nega	3.98785e+06	3.54024e+06	5.91871e+06	5.86073e+06	8.25857e+06	7.7345e+06	1.03582e+07	1.18185e+07
2-hydroxygluterate	3.58007e+08	506280009	3.79711e+08	6.85969e+08	5.30855e+08	4.38334e+08	5.15928e+08	7.35492e+08
2-deoxyglucose-6-phosphate	#VALUE!	#VALUE!	#VALUE!	#VALUE!	#VALUE!	#VALUE!	2.2243e+06	#VALUE!
4-phosphopantothenate	4.57239e+06	2.42488e+06	4.15304e+06	5.93449e+06	1.92351e+06	3.40604e+06	3.22987e+06	4.84227e+06
dehydroascorbic acid	8.78569e+07	111658553	9.89593e+07	8.12782e+07	2.15949e+08	9.27328e+07	8.55942e+07	1.54986e+08
3-hydroxybuterate	1.20969e+08	6.11996e+07	6.97743e+07	3.51341e+07	119094324	8.78246e+07	1.35469e+08	1.25738e+08
itaconic acid	3.94419e+08	5.49633e+08	4.79324e+08	5.67163e+08	7.67929e+08	7.02385e+08	8.24134e+08	7.59198e+08
Urea	3.0188e+07	3.98193e+07	4.84172e+07	3.54855e+07	7.35745e+07	5.13267e+07	7.47913e+07	109277008
ethanolamine	3.46715e+08	3.00273e+08	2.85181e+08	3.21249e+08	3.12258e+08	4.19986e+08	5.04229e+08	5.06657e+08
glycine	1.91752e+06	3.39205e+06	3.44092e+06	2.02992e+06	1.61803e+06	1.9664e+06	4.62585e+06	3.84623e+06
alanine	9149072472	9136416010	6975447702	9616123106	8158200126	5950194886	9551343243	8678234424
betaine aldehyde	1.22018e+08	1.13099e+08	1.13899e+08	1.11735e+08	1.05236e+08	8.82623e+07	1.168e+08	1.04267e+08
choline	80527370955	84624402962	68527971876	45269060141	80821341472	69870173017	83257937949	83074593828
4-aminobutyrate	2029044369	2041368036	1819154771	2402354801	2192346365	1682218293	2311799701	2360204812
dimethylglycine	9.08533e+07	1.04479e+08	8.09647e+07	1.1501e+08	5.6501e+07	5.95158e+07	7.43732e+07	8.13904e+07
serine	2324165596	2372536200	2596817761	2578551547	2216040722	1767663338	2126247206	2461261828
cytosine	379036604	3.49051e+08	2.81247e+08	3.96531e+08	3.78555e+08	3.05761e+08	3.63273e+08	4.15944e+08
Creatinine	#VALUE!	#VALUE!	7.94256e+06	#VALUE!	#VALUE!	7.34391e+06	6.19171e+06	4.39341e+06
proline	30895114604	32289319149	26946691224	31262435307	29455578007	25849071531	30308406173	30290750518
indole	2.53895e+07	2.89349e+07	3.31157e+07	3.43255e+07	2.11846e+07	1.68843e+07	2.9342e+07	2.51274e+07
betaine	3521207268	5667329215	6043017497	4753938390	6722264405	7245522070	4428895980	4714254478
valine	4.88666e+07	5.55075e+07	6.57583e+07	8.74769e+07	5.83355e+07	3.71229e+07	5.03668e+07	6.63827e+07
threonine	2287921231	2737279019	1924904230	2348360642	5201232293	3773070955	4880923011	4330534241
homoserine	1.66764e+07	1.5513e+07	1.3246e+07	1.96946e+07	1.85613e+07	1.56087e+07	1.78316e+07	1.40595e+07
purine	2.151e+07	2.03137e+07	2.31778e+07	2.56162e+07	1.78257e+07	1.4398e+07	2.14474e+07	1.76307e+07
cysteine	1.46079e+06	3.54785e+06	2.23072e+06	2.80999e+06	2.257e+06	3.18031e+06	4.59489e+06	2.09302e+06
creatine	4.17562e+07	2.12206e+07	3.68427e+07	2.13364e+07	2.20658e+07	1.58535e+07	1.72032e+07	4.26543e+07
nicotinamide	1.32821e+08	6.84819e+07	1.13104e+08	1.75786e+08	1.60373e+08	8.24956e+07	1.43943e+08	1.23225e+08
Imidazoleacetic acid	5.69082e+07	4.46794e+07	8.18605e+07	7.98804e+07	7.61922e+07	4.67772e+07	1.96179e+08	204069592
thymine	1.76791e+07	2.04825e+07	1.63908e+07	1.96792e+07	1.69621e+07	1.13142e+07	1.62267e+07	1.83726e+07
DL-Pipecolic acid	16139175346	14035092922	13907931546	15763642852	16748689553	13676694554	16969440658	18142380108
N-Acetylputrescine	#VALUE!	3.61918e+06	#VALUE!	#VALUE!	#VALUE!	1.90887e+06	2.97922e+06	#VALUE!
hydroxyproline	3.77994e+07	4.32327e+07	3.96095e+07	3.61219e+07	4.0902e+07	3.36894e+07	7.63879e+07	5.949e+07
leucine-isoleucine	5913013412	4494457140	7527411852	7539907497	3701540644	3259344807	5568512699	6765127295
ornithine	7.19755e+08	7.12328e+08	6.25023e+08	6.92086e+08	7.31474e+08	937344683	553507678	4.73706e+08
asparagine	1298992192	1312062146	1229731546	1305110617	1730549859	1407633712	1332421991	1651779755
aspartate	3021690511	2846844058	2154420019	2833583339	1935796643	1784086469	2654064470	2569609598
adenine	7.90157e+08	7.56609e+08	863282629	7.28731e+08	8.85097e+08	6.34987e+08	8.94843e+08	8.16799e+08
Methylcysteine	5.273e+08	3.52359e+08	5.13222e+08	5.36801e+08	5.80365e+08	3.74784e+08	4.95413e+08	4.38227e+08
homocysteine	1.12617e+07	1.442e+07	1.05253e+07	1.45706e+07	1.1188e+07	5.84875e+06	1.01461e+07	1.25825e+07
methylnicotinamide	1.20884e+06	828456	1.50057e+06	#VALUE!	#VALUE!	774384	#VALUE!	1.69995e+06
histidinol	3.53564e+06	8.10548e+06	4.26802e+06	4.92554e+06	1.42074e+07	7.80247e+06	1.73465e+07	1.66766e+07
lysine	147184304	1.19794e+08	1.87279e+08	1.5613e+08	2.14048e+08	1.83365e+08	119471852	1.0818e+08
glutamine	12242544742	11740504106	13433374282	12530234639	13031770276	11049461698	13481633329	14740604288
O-acetyl-L-serine	3.94618e+06	5.98606e+06	2.98952e+06	897670	3.72446e+06	1.38e+06	1.94815e+06	911800
glutamate	13074203008	12630511386	12145099224	13276078868	12259744215	10232779945	12536645754	11562836682
methionine	1074019672	1003900295	1181707946	1030104148	881323406	6.43393e+08	7.51358e+08	8.06834e+08
guanine	3320781017	2642456273	2268170820	2804024162	2830337951	2521931509	3051874497	3290464651
histidine	40774192672	40963253361	38317522974	41776446996	38822579108	40233658194	47475771305	42685028698
2-Aminooctanoic acid	3.01534e+06	3.36771e+06	3.08374e+06	5.8448e+06	5.09412e+06	2.31631e+06	2.76641e+06	2.68459e+06
carnitine	25548452874	25437699694	23781410922	23573708372	25661107002	21246168123	25588234471	26792248398
Methionine sulfoxide	7320580283	6021058637	6634468818	6575410278	8186324511	6348482732	9096149913	9265545820
phenylalanine	1262529277	1316991640	1398634941	2156089905	1199004612	835785784	1065774518	1082065353
Pyridoxamine	2.16744e+06	#VALUE!	484754	#VALUE!	#VALUE!	#VALUE!	#VALUE!	658778
pyridoxine	836826	2.65111e+06	#VALUE!	662612	1.24805e+06	1.07048e+06	#VALUE!	859544
1-Methyl-Histidine	7137009789	10712144493	7258954595	8337751016	8424706526	14053078244	9501356092	6619918167
N-acetyl-L-ornithine	#VALUE!	#VALUE!	1.66315e+06	#VALUE!	2.77426e+06	437020	3.18871e+06	942694
arginine	5421689253	8417539288	8018216280	6592506652	6020183006	6843720262	8795994568	6125851812
citrulline	1.49571e+08	1.1199e+08	1.17606e+08	1.26831e+08	1.64232e+08	120206885	141024501	1.38289e+08
N-carbamoyl-L-aspartate	7.22631e+06	1.01756e+07	9.60338e+06	9.69975e+06	1.45192e+07	7.60218e+06	7.8343e+06	1.03936e+07
glucosamine	4.07268e+07	3.83388e+07	2.0348e+07	3.39809e+07	1.78172e+07	3.05056e+07	2.25522e+07	3.54988e+07
tyrosine	1463295290	9.83561e+08	1715901844	1920986737	1645436897	7.85079e+08	1598441749	1295501139
Phosphorylcholine	32386945343	35531983154	30867686823	32004761976	25483942440	23690840148	25239784507	27613603545
3-phospho-serine	1.77146e+07	1.57203e+07	1.21718e+07	1.47853e+07	1.30046e+07	7.6474e+06	1.18148e+07	1.39954e+07
N6-Acetyl-L-lysine	1066546266	6.73123e+08	3495102957	1274309134	4.39361e+08	4.08008e+08	6.39953e+08	3.54373e+08
Acetyllysine	7.12439e+08	5.18413e+08	2732343746	5.20396e+08	2.54142e+08	3.03723e+08	4.73299e+08	3.25184e+08
N-acetyl-glutamine	7.88498e+07	1.12971e+08	4.84503e+07	1.91821e+08	6.84271e+07	9.9559e+07	2.06319e+08	4.18467e+07
N-acetyl-glutamate	1.2705e+08	149918381	1.51244e+08	1.63117e+08	2.28058e+08	1.51122e+08	1.97102e+08	2.22324e+08
Ng,NG-dimethyl-L-arginine	1.38786e+08	1.63074e+08	124267968	1.5246e+08	194889553	1.6825e+08	1.95256e+08	2.44451e+08
Acetylcarnitine DL	13907386841	19715234878	15041551021	19990245756	14802189231	15164520343	19611439529	19868073280
tryptophan	6.38394e+08	5.4148e+08	6.61621e+08	4.40466e+08	568647451	3.78463e+08	3.92699e+08	4.07997e+08
Kynurenine	1.02115e+08	1.25843e+08	1.49211e+08	1.57496e+08	1.04977e+08	9.71385e+07	7.77286e+07	1.16687e+08
N-acetyl-glucosamine	7.32596e+08	6.76641e+08	6.73184e+08	7.35098e+08	4.52237e+08	3.37415e+08	4.82966e+08	4.49675e+08
Flavone	3.44019e+08	3.18767e+08	2.78362e+08	3.30415e+08	1.87368e+08	1.35858e+08	2.18058e+08	1.78797e+08
cystathionine	8.01797e+07	9.04005e+07	6.13808e+07	8.30969e+07	8.28191e+07	6.25354e+07	7.11268e+07	7.37071e+07
5-methoxytryptophan	2.19672e+06	5.78139e+06	8.02814e+06	6.9385e+06	6.46438e+06	2.74847e+06	4.57643e+06	7.68171e+06
Cystine	1.06751e+07	4.51072e+06	4.18168e+06	3.99279e+06	1.15578e+06	3.58123e+06	1.47118e+07	5.34051e+06
cytidine	375010878	6.04302e+08	4.19349e+08	4.78928e+08	717538116	422153059	6.40488e+08	793271667
biotin	143464470	9.07277e+07	74037600	8.96369e+07	1.16207e+08	6.17519e+07	1.17322e+08	9.35887e+07
deoxyadenosine	1.01971e+07	1.17282e+07	1.02623e+07	1.23392e+07	1.53158e+07	7.55337e+06	8.89291e+06	7.56316e+06
Glycerophosphocholine	4.0912e+08	1503229365	1565320880	1384516520	1587304652	1603632368	2.37324e+08	4.43101e+08
acadesine	1.08721e+07	9.87889e+06	7.95925e+06	7.09114e+06	8.7274e+06	4.69846e+06	9.93246e+06	1.30411e+07
D-glucosamine-6-phosphate	1.37319e+08	1.3251e+08	1.17045e+08	1.48118e+08	5.29472e+07	3.25973e+07	5.7109e+07	5.41634e+07
D-glucosamine-1-phosphate	6.42464e+06	1.03951e+07	4.41975e+06	2.56831e+06	3.72898e+06	1.56029e+06	2.66905e+06	1.98585e+06
thiamine	#VALUE!	#VALUE!	#VALUE!	#VALUE!	#VALUE!	#VALUE!	#VALUE!	#VALUE!
S-ribosyl-L-homocysteine-posi	4.6134e+06	2.7242e+06	1.65476e+06	3.17571e+06	4.78418e+06	1.04726e+06	4.59173e+06	3.88529e+06
deoxyguanosine	9000049360	9627136712	9495949372	10171900973	11162670643	8268134885	12216927115	11501708167
adenosine	8646480244	6070664448	6915118908	6828969370	5133358265	5124471334	7443542483	7052689285
1-Methyladenosine	2.27989e+07	2.40872e+07	3.05976e+07	3.3617e+07	2.45693e+07	1.87842e+07	3.48843e+07	4.1417e+07
guanosine	2249370086	2678052213	2314059003	2568595790	3698671258	2761642097	3959054799	3604063391
L-arginino-succinate	241296621	1.79927e+08	1.51928e+08	2.07338e+08	325117784	2.13155e+08	2.48779e+08	2.50564e+08
S-methyl-5-thioadenosine	3.00527e+07	2.2738e+07	2.52039e+07	3.03354e+07	2.91444e+07	1.92151e+07	2.62628e+07	2.40875e+07
7-methylguanosine	1728384762	1208944365	1887317976	1795214686	1708496678	1474776996	1877181236	1865879642
dCMP	3.84604e+06	1.47421e+06	773595	3.04392e+06	2.12429e+06	928814	2.41613e+06	2.74749e+06
glutathione	1.19906e+08	9.0922e+07	1.09756e+08	8.7136e+07	8.68365e+07	6.51413e+07	1.09032e+08	8.96882e+07
dTMP	#VALUE!	737534	#VALUE!	722783	943000	786949	1.25918e+06	712141
CMP	2.83653e+08	2.36724e+08	2.11859e+08	2.27088e+08	1.75953e+08	1.39643e+08	2.48433e+08	2.079e+08
UMP	1.10713e+08	7.18793e+07	6.01173e+07	4.60996e+07	3.75842e+07	2.13818e+07	2.76542e+07	2.32693e+07
dAMP	4.99881e+07	6.02905e+07	6.37818e+07	7.65778e+07	1.10273e+08	7.28291e+07	8.93925e+07	8.36647e+07
Nicotinamide ribotide	1.63311e+08	9.14524e+07	7.72821e+07	5.28841e+07	6.51892e+07	9.54101e+07	1.50796e+08	1.17855e+08
aminoimidazole carboxamide ribonucleotide	1.99109e+07	1.45653e+07	1.61039e+07	1.86022e+07	8.21371e+06	6.71517e+06	9.29442e+06	1.4324e+07
thiamine-phosphate	3.14773e+07	4.54226e+07	3.26149e+07	2.43158e+07	2.8447e+07	2.34654e+07	3.27555e+07	3.86064e+07
dGMP	1.19486e+07	9.56212e+06	8.29945e+06	9.80941e+06	1.20386e+07	5.61523e+06	6.96265e+06	5.22772e+06
AMP	16473784360	15253397573	15730202476	15636043008	16822214005	14814111875	16938971455	19087518686
IMP	5468946555	5124155262	4986247927	4738245658	4880292398	3222897930	5169950138	6102523821
S-adenosyl-L-methioninamine	616784	8.36898e+06	#VALUE!	560244	1.34005e+06	#VALUE!	3.12576e+06	3.67155e+06
GMP	4291339782	4987330085	3887117498	4407714404	4341122339	2394443428	4474022056	4290796843
xanthosine-5-phosphate	2.35945e+06	3.09604e+06	3.02848e+06	2.60826e+06	1.06579e+06	1.44213e+06	1.95964e+06	2.42036e+06
riboflavin	8.99613e+06	8.08752e+06	8.25846e+06	8.83955e+06	4.79107e+06	7.47377e+06	9.09825e+06	7.66147e+06
S-adenosyl-L-homoCysteine-posi	2.09522e+07	2.34487e+07	2.38237e+07	2.56466e+07	2.72471e+07	2.35968e+07	3.04802e+07	2.93086e+07
S-adenosyl-L-methionine	1172351316	1367026751	1128871834	1455773510	1169574232	9.00184e+08	1015704742	1158534920
folate	589758	1.6224e+06	963396	1.44879e+06	666141	#VALUE!	2.2393e+06	1.12381e+06
7,8-dihydrofolate	2.7298e+07	2.21209e+07	1.13206e+07	1.12662e+07	5.06113e+06	6.42328e+06	1.5429e+07	1.39298e+07
5-methyl-THF	#VALUE!	#VALUE!	#VALUE!	#VALUE!	#VALUE!	2.0151e+06	#VALUE!	981472
Diiodothyronine	#VALUE!	#VALUE!	825884	#VALUE!	#VALUE!	655575	560205	#VALUE!
glutathione disulfide-posi	2178756189	2511566152	2284769218	2618162485	2726644383	1490033613	3007228658	2889728606
NAD+_posi	1748773643	2883708039	2492241833	3182333456	2230197480	1938039877	2319169582	2525016653
NADH	5.89948e+06	4.12971e+06	3.51263e+06	2.91653e+06	3.99622e+06	2.75222e+06	5.5947e+06	3.98728e+06
dephospho-CoA-posi	2.38787e+06	1.91706e+06	1.79157e+06	1.66769e+06	799634	#VALUE!	#VALUE!	1.56243e+06
NADP+_posi	9.97505e+07	9.06245e+07	7.85975e+07	8.91977e+07	6.84922e+07	3.7371e+07	8.74348e+07	7.00411e+07
NADPH	2.94923e+06	2.06492e+06	2.891e+06	1.15928e+06	3.72992e+06	3.42327e+06	4.05914e+06	4.84181e+06
coenzyme A-posi	1.18043e+06	589771	825882	#VALUE!	1.87664e+06	786579	1.05726e+06	569442
FAD	1.0322e+06	2.21219e+06	1.10133e+06	1.01454e+06	1.06539e+06	1.04956e+06	967392	996601
acetyl-CoA-posi	884878	1.32804e+06	3.12855e+06	8.17323e+06	7.59271e+06	2.12372e+06	4.20004e+06	2.13588e+06
propionyl-CoA-posi	442441	2.35869e+06	1.65879e+06	2.46329e+06	3.4634e+06	654507	839863	1.42371e+06
acetoacetyl-CoA-posi	#VALUE!	#VALUE!	#VALUE!	#VALUE!	#VALUE!	#VALUE!	#VALUE!	#VALUE!
malonyl-CoA-posi	442442	#VALUE!	#VALUE!	#VALUE!	#VALUE!	#VALUE!	#VALUE!	#VALUE!
succinyl-CoA-posi	3.53953e+06	#VALUE!	964677	1.02097e+06	#VALUE!	#VALUE!	3.63964e+06	#VALUE!
sarcosine	8931617796	9188798992	8523260864	9773287018	8080843284	6628557180	8734502704	8650404177
putrescine	1.01029e+07	2.27898e+07	1.73455e+07	7.09401e+07	2.50399e+07	9.14312e+07	6.40469e+07	5.80261e+07
spermidine	1.78502e+07	1.50715e+07	1.90727e+07	4.34309e+07	2.37557e+07	4.26334e+07	1.10955e+08	9.21693e+07
spermine	1.66324e+08	1.44844e+08	1.87215e+08	1.60048e+08	1.64385e+08	9.6924e+07	1.0319e+08	1.27197e+08
N-acetyl spermine	1.46853e+06	3.32978e+06	2.10993e+06	1.01193e+06	3.13509e+06	4.02418e+06	2.61363e+06	1.00796e+06
N-acetyl spermidine	3.24452e+06	5.61631e+06	6.30284e+06	1.19092e+06	6.60678e+06	9.05392e+06	5.80338e+06	4.13819e+06
Nicotinamide Riboside	1.17858e+07	5.12947e+06	3.11027e+07	2.20922e+07	1.31324e+07	8.45386e+06	2.23092e+07	1.61964e+07
Adenylosuccinate	#VALUE!	#VALUE!	413124	579405	399616	#VALUE!	#VALUE!	#VALUE!
cholesterol	3.18984e+08	2.37141e+08	404278317	4.61465e+08	2.97714e+08	3.17101e+08	4.71159e+08	3.3548e+08
arginosuccinic acid	2.14744e+08	1.41627e+08	2.09465e+08	1.54302e+08	1.16278e+08	2.0436e+08	1.61484e+08	1.65315e+08
phosphocreatine	2.14671e+07	3.07598e+07	2.22265e+07	2.81296e+07	8.47657e+06	5.37283e+06	1.32458e+07	1.91491e+07
retinoic acid	4.33966e+06	1.77053e+07	7.13305e+06	8.91971e+06	1.53944e+07	9.12216e+06	1.03494e+07	1.37942e+07
N-acetyl-L-alanine1	3.19332e+07	2.09268e+07	2.3486e+07	2.42095e+07	1.78074e+07	2.50256e+07	1.38138e+07	3.00064e+07
HMG-CoA_pos	#VALUE!	#VALUE!	#VALUE!	#VALUE!	#VALUE!	393299	#VALUE!	#VALUE!
cysteine sulfinate	1.17995e+06	#VALUE!	#VALUE!	#VALUE!	#VALUE!	#VALUE!	#VALUE!	#VALUE!
N-acetylaspartylglutamic acid	3.83418e+06	4.27704e+06	3.44147e+06	1.89438e+06	2.93037e+06	1.57999e+06	2.09971e+06	2.56322e+06
N-acetyl-L-aspartic acid	4.11772e+08	6.70455e+08	5.85812e+08	8.97929e+08	4.3834e+08	3.81769e+08	5.06211e+08	4.63471e+08
