# Supplementary material for: Unique tau‐ and synuclein‐dependent metabolic reprogramming in neurons distinct from normal aging
Source: Aging Cell. 2024 Aug 13;23(11):e14277. doi: 10.1111/acel.14277 (PMC11561663; doi:10.1111/acel.14277)
Supplement: Supplementary file 4 — Table S3. [file ACEL-23-e14277-s002.xlsx]

## Sheet: For Figure 4
Sup_table_3
Sample Name	081020QAP9	081020QAP10	081020QAP11	081020QAP12	081020QAP13	081020QAP14	081020QAP15	081020QAP16	081020QAP17	081020QAP18	081020QAP19	081020QAP20			Tau WT / Control									Tau V337M / Control
Sample ID	F_Ctrl	F_Ctrl	F_Ctrl	F_Ctrl	F_TauWT	F_TauWT	F_TauWT	F_TauWT	F_TauV337M	F_TauV337M	F_TauV337M	F_TauV337M
glyoxylate	6.7923e+07	1.23333e+08	8.31844e+07	1.02013e+08	5.59773e+07	1.06436e+08	4.79039e+07	1.01524e+08	9.49942e+07	8.29951e+07	6.30923e+07	6.53075e+07				total	expected	hits	Raw p	Holm p	FDR				total	expected	hits	Raw p	Holm p	FDR
glycolate	#VALUE!	4.71378e+07	#VALUE!	#VALUE!	1.25716e+07	1.70891e+07	6.26959e+06	#VALUE!	1.57271e+07	3.09181e+07	2.86748e+07	3.05027e+07			Purine metabolism	65	3.03	13	3.94e-06	0.000331	0.000331			D-Glutamine and D-glutamate metabolism	6	0.248	5	6.04e-07	5.07e-05	5.07e-05
pyruvate	1.44488e+07	9.2419e+06	7.18497e+06	4.99999e+06	1.01197e+07	1.0631e+07	5.60869e+06	1.06393e+07	1.37937e+07	#VALUE!	1.41417e+07	2.24789e+07			Arginine biosynthesis	14	0.653	6	1.87e-05	0.00155	0.000783			Arginine biosynthesis	14	0.58	6	9.19e-06	0.000762	0.00038
lactate	4923385847	3432795335	4298909138	3799552242	5806651345	4751771816	6138520189	4397165680	5207204816	4750735239	5540086897	4291376408			Alanine, aspartate and glutamate metabolism	28	1.31	7	0.000193	0.0158	0.0054			Aminoacyl-tRNA biosynthesis	48	1.99	10	1.36e-05	0.00111	0.00038
2-oxobutanoate	1.42273e+08	1.61959e+08	1.53774e+08	1.42835e+08	1.87918e+08	1.82871e+08	2.51628e+08	1.8132e+08	2.07932e+08	2.00434e+08	2.20363e+08	1.4239e+08			Pyrimidine metabolism	39	1.82	7	0.00166	0.134	0.0348			Alanine, aspartate and glutamate metabolism	28	1.16	7	8.87e-05	0.00718	0.00186
acetoacetate	1.2021e+08	1.14117e+08	1.24338e+08	1.19825e+08	1.51404e+08	1.08969e+08	1.69133e+08	1.54897e+08	1.95439e+08	2.21985e+08	1.87379e+08	1.581e+08			Valine, leucine and isoleucine biosynthesis	8	0.373	3	0.0046	0.368	0.0773			Purine metabolism	65	2.69	10	0.000213	0.017	0.00358
glycerate	3.03836e+08	3.94515e+08	2.85369e+08	3.21356e+08	1.44349e+08	1.48901e+08	1.28998e+08	1.23525e+08	1.06389e+08	109356681	9.64681e+07	1.14703e+08			Aminoacyl-tRNA biosynthesis	48	2.24	7	0.00566	0.447	0.0793			Nitrogen metabolism	6	0.248	3	0.00124	0.0978	0.0173
uracil	291674192	2.75637e+08	2.48397e+08	2.38177e+08	1.95349e+08	2.10045e+08	1.75369e+08	180072941	164009789	1.82153e+08	1.41287e+08	2.21706e+08			Glutathione metabolism	28	1.31	5	0.00814	0.635	0.0977			Pentose phosphate pathway	22	0.911	5	0.00158	0.123	0.019
fumarate	5540315822	6951660341	4969998606	6252797064	5003027918	6442205032	4517318014	5624411061	5656648961	5753355604	4372760895	5400143450			Riboflavin metabolism	4	0.187	2	0.0121	0.933	0.127			Butanoate metabolism	15	0.621	4	0.00258	0.199	0.0271
Maleic acid	5569735378	6685198501	4790746394	6053777608	4775663211	6002057786	4412858256	5859252350	5104101379	5368343934	4264025589	5306978017			beta-Alanine metabolism	21	0.98	4	0.0142	1	0.133			Valine, leucine and isoleucine biosynthesis	8	0.331	3	0.00326	0.248	0.0305
2-keto-isovalerate	5382149576	6584394704	4913714902	5943135463	4886489611	5930538833	4547061294	5412708051	5543621911	5486364533	4115088941	5278820400			Lysine degradation	25	1.17	4	0.0262	1	0.22			Pantothenate and CoA biosynthesis	19	0.786	4	0.00647	0.485	0.0544
Guanidoacetic acid	9.11365e+07	7.05284e+07	1.32884e+08	7.10097e+07	7.30255e+07	6.59612e+07	108355799	6.63895e+07	9.12228e+07	8.16334e+07	1.24116e+08	7.43618e+07			Arginine and proline metabolism	38	1.77	5	0.0289	1	0.221			Pyrimidine metabolism	39	1.61	5	0.0201	1	0.153
succinate	20565085923	18104983393	21304368212	19460842335	22854695261	20299869403	22725080033	20422037733	24692761808	25165469187	23799616164	24986867864			Ascorbate and aldarate metabolism	8	0.373	2	0.0501	1	0.336			Ascorbate and aldarate metabolism	8	0.331	2	0.0402	1	0.281
Methylmalonic acid	22150324154	19139833790	22941936260	21332909857	24800961763	22246338110	24603382483	22473972209	25336162255	26854393182	25918553335	25742421431			Pantothenate and CoA biosynthesis	19	0.886	3	0.0551	1	0.336			Cysteine and methionine metabolism	33	1.37	4	0.0443	1	0.286
3-S-methylthiopropionate	1.04189e+07	1.2457e+07	9.98476e+06	1.15875e+07	2.84795e+06	1.17932e+06	1.34804e+06	1.94692e+06	#VALUE!	1.5499e+06	#VALUE!	719290			Glyoxylate and dicarboxylate metabolism	32	1.49	4	0.0582	1	0.336			Valine, leucine and isoleucine degradation	40	1.66	4	0.0799	1	0.427
nicotinate	#VALUE!	#VALUE!	#VALUE!	#VALUE!	#VALUE!	#VALUE!	#VALUE!	#VALUE!	#VALUE!	#VALUE!	#VALUE!	#VALUE!			Citrate cycle (TCA cycle)	20	0.933	3	0.0627	1	0.336			Neomycin, kanamycin and gentamicin biosynthesis	2	0.0828	1	0.0811	1	0.427
taurine	25851190024	27824977055	25045967432	27819396200	26211597820	26331241724	26309535672	25992679223	27669454664	30032018994	27354547985	27440752131			Glycine, serine and threonine metabolism	33	1.54	4	0.064	1	0.336			Lysine degradation	25	1.03	3	0.0813	1	0.427
Pyroglutamic acid	1.02558e+08	8.71007e+07	8.27917e+07	8.2871e+07	8.77801e+07	7.6981e+07	9.82306e+07	7.36881e+07	9.919e+07	1.01578e+08	1.51747e+08	8.01199e+07			Glycolysis / Gluconeogenesis	26	1.21	3	0.118	1	0.581			Glycolysis / Gluconeogenesis	26	1.08	3	0.0893	1	0.441
Citraconic acid	8.48147e+08	9.37408e+08	9.05486e+08	8.84551e+08	9.6794e+08	8.26378e+08	1016649720	7.21768e+08	1209577995	1223328425	9.76299e+08	1003237677			Butanoate metabolism	15	0.7	2	0.152	1	0.674			Glutathione metabolism	28	1.16	3	0.106	1	0.496
2-ketohaxanoic acid	1.67702e+08	112425879	1.43017e+08	9.15358e+07	1.79348e+08	1.04106e+08	2.35174e+08	1.30655e+08	2.02958e+08	1.41122e+08	2.03408e+08	1.27375e+08			Nicotinate and nicotinamide metabolism	15	0.7	2	0.152	1	0.674			Nicotinate and nicotinamide metabolism	15	0.621	2	0.125	1	0.523
N-Acetyl-L-alanine	#VALUE!	#VALUE!	#VALUE!	#VALUE!	3.86792e+07	#VALUE!	4.32987e+07	#VALUE!	#VALUE!	#VALUE!	#VALUE!	#VALUE!			Synthesis and degradation of ketone bodies	5	0.233	1	0.213	1	0.893			Histidine metabolism	16	0.662	2	0.14	1	0.523
oxaloacetate	5.55444e+08	9.62555e+08	8.97405e+08	5.92493e+08	8.27067e+08	7.53218e+08	6.46984e+08	552588893	885550534	1571970686	1240258238	1147783593			Amino sugar and nucleotide sugar metabolism	37	1.73	3	0.247	1	0.911			Glycerolipid metabolism	16	0.662	2	0.14	1	0.523
Hydroxyisocaproic acid	4.56978e+07	5.14717e+07	4.85982e+07	5.07895e+07	5.05345e+07	4.41024e+07	3.09955e+07	4.60768e+07	4.06768e+07	6.2035e+07	5.20899e+07	6.59946e+07			Phosphonate and phosphinate metabolism	6	0.28	1	0.25	1	0.911			Glyoxylate and dicarboxylate metabolism	32	1.32	3	0.143	1	0.523
malate	29425856646	35628738621	27469117387	32842261611	27520872906	33664473763	25283579124	31131976308	31185165604	32400085716	27525873439	29336455177			Nitrogen metabolism	6	0.28	1	0.25	1	0.911			Glycine, serine and threonine metabolism	33	1.37	3	0.153	1	0.523
hypoxanthine	1.22429e+08	9.68355e+07	1.27666e+08	1.22359e+08	1.28057e+08	4.18182e+07	1.64721e+08	5.01466e+07	1.1466e+08	9.04578e+07	254028596	1.3177e+08			Pentose phosphate pathway	22	1.03	2	0.274	1	0.942			Phenylalanine, tyrosine and tryptophan biosynthesis	4	0.166	1	0.156	1	0.523
anthranilate	2.99489e+06	7.25459e+06	2.44944e+06	1.11608e+07	8.00813e+06	2.31307e+06	#VALUE!	#VALUE!	#VALUE!	5.41635e+06	9.09403e+06	5.08934e+06			Valine, leucine and isoleucine degradation	40	1.87	3	0.285	1	0.942			Riboflavin metabolism	4	0.166	1	0.156	1	0.523
p-aminobenzoate	4329900119	4019186105	3094411838	5091362893	5104600724	9604756380	5283741368	7896879447	3828824779	6627087599	3191189529	6747834582			Propanoate metabolism	23	1.07	2	0.292	1	0.942			Starch and sucrose metabolism	18	0.745	2	0.169	1	0.546
p-hydroxybenzoate	1079271878	1128649445	1004676053	1124651059	1270480356	1664430143	1196162540	1227629227	1111894089	1763202610	14346125272	1376636181			Biotin metabolism	10	0.466	1	0.381	1	1			Synthesis and degradation of ketone bodies	5	0.207	1	0.191	1	0.577
acetylphosphate	2.0458e+08	2.80413e+08	2.53354e+08	2.83431e+08	1.83557e+08	2.31797e+08	252493560	2.36054e+08	3.15358e+08	397703281	2.96835e+08	2.94786e+08			Cysteine and methionine metabolism	33	1.54	2	0.461	1	1			Amino sugar and nucleotide sugar metabolism	37	1.53	3	0.195	1	0.577
Carbamoyl phosphate	38110087763	42712399645	37779612029	38789952550	23764497794	21422288798	24076759451	20925732734	28106051271	30768365830	30398244385	35995219535			Glycerophospholipid metabolism	36	1.68	2	0.508	1	1			Citrate cycle (TCA cycle)	20	0.828	2	0.199	1	0.577
a-ketoglutarate	7.59698e+08	6.97291e+08	4.90015e+08	6.47199e+08	5.66509e+08	5.58501e+08	5.0947e+08	6.31608e+08	936875553	9.36071e+08	1104354579	1087073316			Histidine metabolism	16	0.746	1	0.536	1	1			beta-Alanine metabolism	21	0.869	2	0.215	1	0.601
Phenylpropiolic acid	4.31552e+08	5.99156e+08	4.36993e+08	3.86087e+08	5.94011e+08	539762740	5.73776e+08	5.35193e+08	7.06996e+08	7.15768e+08	601283680	644915909			Glycerolipid metabolism	16	0.746	1	0.536	1	1			Galactose metabolism	27	1.12	2	0.309	1	0.833
2-oxo-4-methylthiobutanoate	2.94194e+07	23896586	3.31958e+07	1.90369e+07	3.69744e+07	2.98509e+07	3.56274e+07	3.60383e+07	4.47206e+07	3.88597e+07	4.2917e+07	4.97403e+07			Pentose and glucuronate interconversions	18	0.84	1	0.579	1	1			Ubiquinone and other terpenoid-quinone biosynthesis	9	0.373	1	0.317	1	0.833
2-Hydroxy-2-methylbutanedioic acid	1148227128	6.65246e+08	8.44958e+08	6.80202e+08	1465583673	7.77975e+08	1402861163	7.70703e+08	1453967791	1136446883	1659563313	9.99236e+08			Starch and sucrose metabolism	18	0.84	1	0.579	1	1			Phenylalanine metabolism	10	0.414	1	0.346	1	0.852
3-methylphenylacetic acid	1.05085e+07	1.4429e+07	6.63162e+06	8.32766e+06	7.47461e+06	6.2458e+06	4.53427e+06	7.21973e+06	3.00966e+06	4.34138e+06	5.82478e+06	4.73481e+06			Terpenoid backbone biosynthesis	18	0.84	1	0.579	1	1			Biotin metabolism	10	0.414	1	0.346	1	0.852
xanthine	2348909905	2634198740	2643750394	2884658632	2499755109	2499660922	3078863597	2495896659	3655191368	4804537677	3844803352	4373446265			Tryptophan metabolism	41	1.91	2	0.579	1	1			Inositol phosphate metabolism	30	1.24	2	0.355	1	0.852
Hydroxyphenylacetic acid	3.00255e+07	2.53191e+07	4.78688e+07	2.62359e+07	3.59907e+07	3.75359e+07	3.73643e+07	3.55329e+07	4.41642e+07	4.75171e+07	4.62657e+07	7.19706e+07			Selenocompound metabolism	20	0.933	1	0.618	1	1			Glycerophospholipid metabolism	36	1.49	2	0.444	1	1
2,3-dihydroxybenzoic acid	1.76706e+08	1.69026e+08	1.31225e+08	2.94561e+07	6.08137e+07	1.9508e+08	5.78881e+07	7.05126e+07	1.51246e+08	5.36985e+07	6.48351e+07	6.31242e+07			Pyruvate metabolism	22	1.03	1	0.653	1	1			Arginine and proline metabolism	38	1.57	2	0.472	1	1
orotate	2.54133e+08	2.44563e+08	1.96828e+08	2.15569e+08	2.18468e+08	2.40778e+08	382126920	1.93191e+08	2.16153e+08	2.23808e+08	2.75177e+08	2.53758e+08			Galactose metabolism	27	1.26	1	0.728	1	1			Tyrosine metabolism	42	1.74	2	0.526	1	1
dihydroorotate	6.15577e+07	1.61179e+08	6.38042e+07	1.74682e+08	9.73491e+07	5.84971e+07	8.43223e+07	5.44476e+07	8.81704e+07	139902760	1.49657e+08	8.57182e+07			Inositol phosphate metabolism	30	1.4	1	0.765	1	1			Propanoate metabolism	23	0.952	1	0.625	1	1
allantoin	1.02753e+08	1.35894e+08	1.30968e+08	8.30712e+07	1.08191e+08	9.40974e+07	8.37083e+07	7.03513e+07	9.07633e+07	7.80759e+07	1.41545e+08	130171144			Fatty acid elongation	39	1.82	1	0.849	1	1			Phosphatidylinositol signaling system	28	1.16	1	0.697	1	1
Aminoadipic acid	2.56426e+08	2.59478e+08	2.17374e+08	1.70241e+08	1.54713e+08	8.07609e+07	1.18451e+08	4.6583e+07	9.32938e+07	7.33552e+07	127708904	1.14249e+08			Fatty acid degradation	39	1.82	1	0.849	1	1			Porphyrin and chlorophyll metabolism	30	1.24	1	0.722	1	1
Indole-3-carboxylic acid	#VALUE!	#VALUE!	#VALUE!	#VALUE!	1.00619e+08	4.2197e+07	6.02242e+07	2.86768e+07	7.89398e+07	4.90312e+07	6.03736e+07	8.9699e+07			Primary bile acid biosynthesis	46	2.15	1	0.893	1	1
phenylpyruvate	1.13664e+06	#VALUE!	1.96485e+06	2.09486e+06	805503	#VALUE!	1.60344e+06	2.0911e+06	1.75031e+06	706230	#VALUE!	#VALUE!			Fatty acid biosynthesis	47	2.19	1	0.898	1	1
Atrolactic acid	4.65267e+06	1.62302e+06	9.3841e+06	6.17773e+06	8.26507e+06	9.326e+06	1.04509e+07	1.10515e+07	8.7811e+06	1.38682e+07	7.82811e+06	2.25039e+06
Phenyllactic acid	2.56494e+07	2.37469e+07	1.64554e+07	2.11464e+07	1.5743e+07	1.7849e+07	2.35684e+07	1.94957e+07	2.39226e+07	1.34004e+07	2.03315e+07	2.04648e+07
quinolinate	#VALUE!	#VALUE!	#VALUE!	#VALUE!	#VALUE!	#VALUE!	#VALUE!	#VALUE!	#VALUE!	#VALUE!	#VALUE!	#VALUE!
phosphoenolpyruvate	8.86456e+07	1.42042e+08	1.59417e+08	9.91818e+07	1.3572e+08	1.54228e+08	1.28676e+08	158065111	9.45078e+07	1.81315e+08	119625650	2.00466e+08
Uric acid	30076854414	31851146388	28628287065	31421517891	21033103812	20519251240	22969406763	21375666500	21644232832	23290191781	20883106919	19441547129
dihydroxy-acetone-phosphate	651776165	6.82385e+08	5.48834e+08	6.29678e+08	5.92693e+08	6.78297e+08	5.43654e+08	6.39851e+08	7.40875e+08	6.98945e+08	5.87214e+08	692926119
D-glyceraldehdye-3-phosphate	5.93123e+08	6.50675e+08	4.85202e+08	5.96445e+08	532427182	5.96253e+08	480592608	5.99916e+08	6.44046e+08	6.47602e+08	5.41982e+08	6.39489e+08
sn-glycerol-3-phosphate	18846500789	16520455433	20721565561	20818897908	21716674419	18847997554	23874682822	19340317527	23080952036	23604800855	23502628862	23286706921
shikimate	1.12758e+07	1.13056e+07	1.17738e+07	1.05492e+07	1.63399e+07	5.03653e+06	1.44439e+07	1.06908e+07	1.544e+07	8.38464e+06	1.81962e+07	8.08618e+06
aconitate	1214788075	1707216598	1235977778	1413775473	1133922249	1454469186	1351658156	1283104182	1559489983	1698173218	1490913193	1656405833
allantoate	2.7186e+07	2.64756e+07	2.40599e+07	2.53537e+07	2.06163e+07	2.33186e+07	2.36255e+07	1.70454e+07	2.70306e+07	1.85296e+07	1.60791e+07	1.42179e+07
Ascorbic acid	4.35431e+07	5.45082e+07	5.59303e+07	5.02398e+07	8.53674e+07	9.89532e+07	8.57481e+07	108940403	7.21505e+07	6.21901e+07	5.026e+07	5.52945e+07
2-Isopropylmalic acid	8.55834e+08	9.14021e+08	5.93923e+08	9.01146e+08	6.33251e+08	8.47822e+08	8.03551e+08	5.62037e+08	906546162	8.93422e+08	6.60002e+08	9.00528e+08
N-carbamoyl-L-aspartate-nega	2.23344e+07	2.44798e+07	1.98782e+07	2.26577e+07	1.22106e+07	1.38855e+07	1.80812e+07	1.47493e+07	1.39953e+07	2.15679e+07	1.7979e+07	1.27314e+07
Pyrophosphate	#VALUE!	#VALUE!	2.62526e+07	#VALUE!	#VALUE!	#VALUE!	#VALUE!	#VALUE!	#VALUE!	#VALUE!	#VALUE!	#VALUE!
glucono-?-lactone	5.19731e+06	8.50077e+06	6.66477e+06	6.62372e+06	4.89933e+06	6.23884e+06	5.47714e+06	6.22888e+06	1.87986e+07	1.0979e+07	1.54142e+07	1.21871e+07
myo-inositol	1328888034	1302604928	1524649066	1447038559	1209399134	1173090190	1328567480	1255870200	9.86887e+08	1142336694	1197103755	1050332244
hydroxyphenylpyruvate	4.23965e+07	3.31964e+07	3.91994e+07	3.43965e+07	3.71593e+07	4.34509e+07	5.54064e+07	4.86447e+07	3.8836e+07	4.36326e+07	3.42248e+07	3.2714e+07
homocysteic acid	1.60489e+07	1.34759e+07	1.61472e+07	1.51502e+07	1.2294e+07	9.54914e+06	8.84603e+06	8.7111e+06	6.84527e+06	1.58031e+06	1.16211e+07	9.20686e+06
4-Pyridoxic acid	1.77915e+08	4.5934e+07	5.19696e+07	1.79011e+08	2.99187e+07	2.5212e+07	1.63249e+07	#VALUE!	2.75552e+07	2.35606e+07	1.19217e+07	2.88238e+07
3-phosphoglycerate	6.52822e+08	7.87982e+08	7.25509e+08	6.66181e+08	406167850	5.48394e+08	4.10337e+08	4.79694e+08	4.8364e+08	4.68219e+08	3.28747e+08	4.42993e+08
Indoleacrylic acid	2.34873e+07	36566804	1.44259e+07	3.32882e+07	1.8612e+07	2.30943e+07	2.13688e+07	1.8092e+07	2.13318e+07	1.12577e+07	1.56958e+07	2.16133e+07
Kynurenic acid	4.38341e+08	4.49321e+08	393613198	4.77392e+08	3.50306e+08	3.85183e+08	3.58498e+08	3.34778e+08	3.57279e+08	3.93485e+08	4.34968e+08	4.14788e+08
citrate-isocitrate	47149840902	53565427923	42334150374	47931554333	38632291162	40527511208	40219752504	37492243868	45837801128	46375241579	40227081978	43464329081
isocitrate	2.37551e+08	294477399	1.93709e+08	2.65709e+08	133441462	1.29698e+08	1.64034e+08	1.07901e+08	2.40299e+08	7.84387e+07	1.5996e+08	1.21113e+08
citrate	23481016272	31045916107	25987618405	27436400603	21270208400	25433286428	23156863926	22437778835	27645861516	27037168172	19355118992	26806430877
2-dehydro-D-gluconate	1.86503e+07	2.57383e+07	2.26841e+07	1.88115e+07	2.52114e+07	1.50242e+07	2.4597e+07	2.26927e+07	5.4414e+07	3.04921e+07	2.83722e+07	5.08645e+07
D-gluconate	6.03758e+08	4.93331e+08	3.53657e+08	3.86059e+08	3.06458e+08	3.84828e+08	2.96709e+08	2.72182e+08	1287065711	5.85578e+08	1038539072	7.75143e+08
D-erythrose-4-phosphate	7.26078e+08	8.8829e+08	8.63833e+08	9.55707e+08	642645860	743415779	8.25683e+08	9.22208e+08	9.40047e+08	1269707843	980664544	1072628376
Xanthurenic acid	52447122368	54945553161	51013077967	54875429844	10549790910	13347428182	8625669703	9677945358	11004198256	10308449643	10329986864	9752916494
lipoate	#VALUE!	686407	#VALUE!	524120	495999	#VALUE!	#VALUE!	485493	535361	#VALUE!	#VALUE!	#VALUE!
D-glucarate	4.76365e+07	4.68403e+07	5.74865e+07	5.40129e+07	6.21511e+07	7.53572e+07	8.52327e+07	7.85041e+07	5.84375e+07	7.66272e+07	6.46583e+07	8.56203e+07
deoxyribose-phosphate	9.30263e+07	9.60538e+07	1.15029e+08	1.1571e+08	114193450	100238556	1.15048e+08	104792417	1.3682e+08	1.16862e+08	1.12824e+08	1.25385e+08
pantothenate	5297978832	5750754835	5993673765	6784385264	2703255408	2411743528	5792375951	4040093955	9263229652	9387438691	8787820456	8104821358
prephenate	#VALUE!	#VALUE!	#VALUE!	#VALUE!	#VALUE!	#VALUE!	673789	#VALUE!	#VALUE!	#VALUE!	#VALUE!	#VALUE!
deoxyuridine	1.55656e+06	1.65995e+06	4.11734e+06	1.95952e+06	1.61623e+06	2.82575e+06	#VALUE!	1.1795e+06	2.03724e+06	3.60919e+06	6.86184e+06	1.28011e+06
ribose-phosphate	8.92528e+08	7.96652e+08	9.67858e+08	8.66434e+08	8.42081e+08	8.01156e+08	8.82883e+08	7.6732e+08	1136636233	1204856471	1181708561	1113359601
thymidine	1.55883e+06	9.6935e+06	9.19103e+06	2.09213e+06	2.97507e+06	2.21736e+06	6.30611e+06	5.05274e+06	2.36475e+06	882266	#VALUE!	2.00255e+06
uridine	7.67631e+08	7.94992e+08	7.76955e+08	7.42481e+08	6.37359e+08	6.77555e+08	6.1335e+08	6.14708e+08	6.44841e+08	6.17287e+08	5.12014e+08	6.68375e+08
deoxyinosine	6124728744	6131963269	5421676424	5917881239	5.64917e+08	6.4158e+08	3.07657e+08	5.28198e+08	4.51029e+08	4.03117e+08	3.75056e+08	4.17174e+08
shikimate-3-phosphate	#VALUE!	#VALUE!	#VALUE!	#VALUE!	#VALUE!	#VALUE!	#VALUE!	#VALUE!	#VALUE!	#VALUE!	#VALUE!	#VALUE!
D-glucono-?-lactone-6-phosphate	6.9803e+06	6.28535e+06	3.76782e+06	7.59815e+06	3.42914e+06	5.64864e+06	1.54615e+07	5.35292e+06	1.06844e+07	1.51558e+07	3.19718e+06	1.06104e+07
hexose-phosphate	17537957862	20066937638	18273970264	21846795793	14048076064	17962561692	18395456446	18380307208	23922958149	28601690322	21349943775	25895445600
glucose-1-phosphate	471066611	5.61094e+08	4.46562e+08	566735649	397607249	4.72647e+08	544417175	5.09176e+08	6.08829e+08	7.7782e+08	5.05342e+08	6.93728e+08
glucose-6-phosphate	2194274944	2531891899	2332265241	2776985187	1796204673	2135520115	2371153268	2234494036	3229091955	3830520698	2740154444	3661657299
fructose-6-phosphate	1922853794	2521169702	2020221086	2639257258	1687911950	2017275888	2243661860	2162755660	3115603269	3755990103	2662172477	3351514197
1,3-diphopshateglycerate	6.5339e+07	5.62971e+07	5.86634e+07	7.33376e+07	53233828	5.26709e+07	3.72455e+07	6.00497e+07	7.4042e+07	6.64333e+07	5.33518e+07	7.09641e+07
2,3-Diphosphoglyceric acid	1.84695e+08	1.18469e+08	1.72798e+08	1.28933e+08	6.42827e+07	8.00353e+07	1.24123e+08	6.40167e+07	6.03698e+07	7.10236e+07	5.13302e+07	5.71535e+07
S-ribosyl-L-homocysteine-nega	1.33373e+07	1.56824e+07	1.54453e+07	1.25938e+07	1.16027e+07	1.3659e+07	1.14756e+07	1.51753e+07	1.0077e+07	1.34444e+07	1.59069e+07	1.27357e+07
inosine	16463791056	14636407389	19007956250	18063112707	15748992598	11438815408	14828826261	11703235074	12949261564	12682454526	14512674315	14703763034
6-phospho-D-gluconate	1.10726e+07	1.45015e+07	1.40095e+07	1.47473e+07	4.53283e+06	1.13415e+07	1.88782e+07	9.55134e+06	2.33617e+07	2.39534e+07	1.78685e+07	1.34616e+07
xanthosine	1328216245	1422502320	1426405365	1439550673	2.83476e+08	2.53433e+08	2.33645e+08	2.48551e+08	3.10608e+08	2.79217e+08	3.23143e+08	3.31e+08
D-sedoheptulose-1-7-phosphate	3913049506	3299552180	3761668798	3604849501	4170942457	4382986716	5130776061	4430407602	6223642530	6163551837	5712776238	6429673956
N-acetyl-glucosamine-1-phosphate	7.10863e+08	7.19033e+08	6.73311e+08	654003752	5.80201e+08	6.11066e+08	7.02717e+08	6.03485e+08	7.02179e+08	883635525	6.97803e+08	6.9666e+08
glutathione-nega	1.86561e+08	1.87865e+08	2.09389e+08	2.16247e+08	1.82425e+08	1.82703e+08	193613522	1.81417e+08	1.87317e+08	2.18965e+08	160464707	1.57888e+08
dUMP-nega	2.94315e+06	3.93442e+06	814238	650676	1.01005e+06	646052	3.70733e+06	1.91192e+06	2.82412e+06	1.91066e+06	2.24212e+06	898637
Geranyl-PP	5.00114e+06	1.10592e+07	1.11687e+07	8.96021e+06	6.19271e+06	6.37126e+06	5.46823e+06	8.25944e+06	5.19429e+06	6.08385e+06	6.9424e+06	9.07936e+06
O8P-O1P	3.77938e+08	3.34663e+08	3.40039e+08	3.03497e+08	314765771	3.83477e+08	506483561	3.71901e+08	5.85287e+08	5.89206e+08	4.95269e+08	5.44786e+08
dTMP-nega	1.51445e+07	2.30672e+07	1.70133e+07	1.5008e+07	1.88785e+07	1.8708e+07	2.0053e+07	1.84584e+07	2.23162e+07	2.05446e+07	2.1765e+07	2.31575e+07
cyclic-AMP	4.09642e+08	3.60489e+08	3.58692e+08	3.82084e+08	1.5629e+08	1.7624e+08	1.71256e+08	1.66287e+08	2.07622e+08	1.7021e+08	1.67207e+08	1.59337e+08
fructose-1,6-bisphosphate	3.69219e+07	2.20093e+07	3.56958e+07	3.86736e+07	2.62919e+07	2.75046e+07	2.45986e+07	2.99597e+07	2.48346e+07	2.68804e+07	1.13216e+07	2.46939e+07
trehalose-sucrose	6.79877e+06	1.31895e+07	9.43959e+06	1.26961e+07	6.6452e+06	9.54386e+06	1.16518e+07	1.16971e+07	1.46937e+07	1.12642e+07	9.84422e+06	1.16913e+07
Cellobiose	6.40207e+06	2.9221e+06	2.83553e+06	4.14257e+06	2.5133e+06	2.64652e+06	4.63071e+06	#VALUE!	8.40556e+06	#VALUE!	4.21618e+06	6.55897e+06
orotidine-5-phosphate	#VALUE!	4.54694e+06	1.0702e+07	4.56186e+06	9.60829e+06	1.15456e+07	7.84571e+06	7.96856e+06	2.70377e+06	5.12321e+06	8.52904e+06	3.79789e+06
SBP	1.72457e+07	1.96046e+07	1.96576e+07	2.43032e+07	1.95603e+07	2.75233e+07	2.09404e+07	2.76423e+07	2.58591e+07	2.42525e+07	1.89536e+07	1.92141e+07
trans, trans-farnesyl diphosphate	#VALUE!	#VALUE!	5.45855e+06	#VALUE!	#VALUE!	1.15276e+06	#VALUE!	#VALUE!	1.53851e+06	#VALUE!	2.46027e+06	1.32059e+06
S-adenosyl-L-homocysteine-nega	5.80968e+07	5.66323e+07	6.20307e+07	6.69899e+07	5.57303e+07	5.14796e+07	6.27234e+07	4.29151e+07	4.55344e+07	4.46448e+07	5.29216e+07	5.30845e+07
dCDP-nega	990990	#VALUE!	#VALUE!	988570	#VALUE!	672250	632243	#VALUE!	655465	770005	#VALUE!	#VALUE!
5-phosphoribosyl-1-pyrophosphate	1.18503e+07	1.2468e+07	1.99514e+07	1.16511e+07	2.22382e+07	1.40129e+07	2.60705e+07	1.21178e+07	1.73904e+07	1.56496e+07	1.46104e+07	1.32726e+07
Deoxycholic acid	#VALUE!	859932	#VALUE!	#VALUE!	#VALUE!	#VALUE!	#VALUE!	#VALUE!	#VALUE!	576045	524654	#VALUE!
OBP	1.34773e+07	1.22475e+07	#VALUE!	1.18213e+07	8.89803e+06	9.02021e+06	1.33056e+07	7.85964e+06	1.55303e+07	1.18933e+07	1.62759e+07	1.57403e+07
dTDP-nega	835995	1.37043e+06	1.13039e+06	3.50866e+06	2.11367e+06	3.32572e+06	#VALUE!	1.67519e+06	688390	3.06261e+06	2.74057e+06	1.23015e+06
CDP-nega	1.48184e+07	7.16407e+06	8.77454e+06	1.57722e+07	7.40091e+06	1.64202e+07	5.59001e+06	9.73628e+06	8.01838e+06	4.77106e+06	4.50399e+06	4.8857e+06
UDP-nega	1.9212e+07	2.27972e+07	1.82413e+07	2.07324e+07	1.64212e+07	2.8319e+07	2.38124e+07	2.02995e+07	2.674e+07	1.85449e+07	1.783e+07	2.2724e+07
Cholic acid	2.26171e+06	1.82903e+06	1.45309e+06	544095	3.95822e+06	3.4716e+06	#VALUE!	2.98371e+06	2.61195e+06	2.86558e+06	3.52758e+06	2.9429e+06
trehalose-6-Phosphate	6.07414e+08	6.63448e+08	6.40534e+08	7.29815e+08	4.34968e+08	4.11815e+08	4.49377e+08	3.98636e+08	5.40995e+08	5.11173e+08	4.8655e+08	5.88487e+08
Thiamine pyrophosphate	5.11593e+06	4.02281e+06	3.44529e+06	#VALUE!	3.79969e+06	3.46321e+06	3.75146e+06	4.52026e+06	1.51258e+06	967361	4.46207e+06	3.46881e+06
adenosine 5-phosphosulfate	990242	#VALUE!	#VALUE!	#VALUE!	1.17158e+06	#VALUE!	751617	490890	1.2304e+06	#VALUE!	847985	#VALUE!
ADP-nega	1022002248	1103601784	9.93868e+08	8.7592e+08	6.78665e+08	9.02545e+08	575547575	6.10437e+08	8.8057e+08	7.75555e+08	5.89429e+08	9.49153e+08
dGDP-nega	1099555555	1070494965	9.54803e+08	9.53216e+08	7.13965e+08	9.30431e+08	6.27966e+08	6.43202e+08	8.94429e+08	7.89078e+08	6.39184e+08	9.78861e+08
IDP-nega	122939812	1.39857e+08	1.38257e+08	131628146	9.65109e+07	1.28171e+08	7.86104e+07	8.63931e+07	1.07542e+08	1.01162e+08	7.76847e+07	128246236
GDP-nega	1.20627e+07	2.05486e+07	1.71833e+07	1.73969e+07	1.29948e+07	1.60917e+07	8.75985e+06	15543212	1.78966e+07	2.07291e+07	1.2563e+07	2.02616e+07
CDP-ethanolamine	5.50004e+07	6.43595e+07	6.42233e+07	6.1933e+07	6.90457e+07	6.03216e+07	5.60248e+07	6.05595e+07	5.95358e+07	6.58787e+07	6.07375e+07	5.79891e+07
FMN	1.4866e+06	1.04222e+06	1.15605e+06	#VALUE!	2.86539e+06	3.58914e+06	2.52864e+06	3.38049e+06	5.09551e+06	2.3043e+06	1.86407e+06	3.41102e+06
cholesteryl sulfate	7.60135e+07	1.33731e+08	7.68373e+07	1.33698e+08	1.22223e+08	2.19401e+08	1.85497e+08	1.17769e+08	1.40695e+08	157768055	1501722741	1.33779e+08
dCTP-nega	#VALUE!	#VALUE!	#VALUE!	#VALUE!	537704	#VALUE!	#VALUE!	#VALUE!	#VALUE!	#VALUE!	688046	#VALUE!
dUTP-nega	4.1061e+06	1.15461e+06	4.45758e+06	1.06971e+06	4.00972e+06	2.07989e+06	2.73922e+06	2.12737e+06	#VALUE!	953744	1.05826e+06	1.63661e+06
dTTP-nega	510224	#VALUE!	990753	525649	#VALUE!	674392	#VALUE!	#VALUE!	#VALUE!	#VALUE!	509163	#VALUE!
CTP-nega	3.97166e+07	4.09283e+07	4.01086e+07	5.04313e+07	3.28741e+07	3.76259e+07	5.32939e+07	4.35395e+07	5.11322e+07	4.54066e+07	3.61322e+07	3.96843e+07
UTP-nega	4.89594e+06	2.77061e+06	1.46893e+06	5.97397e+06	978145	3.22063e+06	1.89841e+06	1.31723e+06	3.48738e+06	2.06527e+06	1.18223e+06	3.05258e+06
CDP-choline	9.48124e+07	8.13843e+07	8.77082e+07	9.4535e+07	1.168e+08	8.64657e+07	124386516	1.11892e+08	1.06311e+08	1.09473e+08	9.73828e+07	9.48006e+07
dATP-nega	#VALUE!	#VALUE!	#VALUE!	#VALUE!	#VALUE!	#VALUE!	#VALUE!	#VALUE!	#VALUE!	#VALUE!	#VALUE!	#VALUE!
Taurodeoxycholic acid	2.46067e+07	3.108e+07	2.51937e+07	1.89201e+07	1.31469e+07	1.1623e+07	1.01122e+07	1.61848e+07	1.24767e+07	7.48675e+06	1.20344e+07	1.31063e+07
ATP-nega	1.33972e+08	2.27029e+08	1.13572e+08	1.46437e+08	6.21319e+07	1.05556e+08	4.81564e+07	4.00067e+07	8.75038e+07	7.14731e+07	5.87045e+07	1.04761e+08
dGTP	1.18025e+08	2.25318e+08	1.1642e+08	1.45199e+08	6.47356e+07	1.14662e+08	4.38297e+07	3.89737e+07	9.77311e+07	7.76691e+07	5.08525e+07	1.10072e+08
GTP-nega	2.69338e+06	2.96416e+06	6.45197e+06	3.38425e+06	2.27691e+06	2.99684e+06	3.39916e+06	1.64475e+06	3.46584e+06	4.21123e+06	2.80443e+06	2.70449e+06
UDP-D-glucose	1.04632e+08	1.20753e+08	9.01816e+07	1.07044e+08	7.4155e+07	9.03368e+07	6.70706e+07	5.9427e+07	9.96331e+07	8.0145e+07	5.34936e+07	7.89972e+07
UDP-D-glucuronate	1.4866e+06	1.72094e+06	1.48654e+06	1.75756e+06	#VALUE!	#VALUE!	#VALUE!	971631	#VALUE!	#VALUE!	#VALUE!	#VALUE!
ADP-D-glucose	1.86545e+07	1.35878e+07	1.66824e+07	1.37062e+07	2.10681e+07	1.87088e+07	1.76964e+07	1.3373e+07	1.68722e+07	2.1704e+07	1.82391e+07	2.04722e+07
guanosine 5-diphosphate,3-diphosphate	6.0453e+06	3.26653e+06	2.71706e+06	7.03498e+06	2.19331e+06	4.24122e+06	5.22041e+06	4.5342e+06	7.55443e+06	7.87386e+06	3.0975e+06	6.28044e+06
UDP-N-acetyl-glucosamine	9.34983e+07	8.25903e+07	9.79469e+07	9.82269e+07	7.68577e+07	1.03154e+08	8.34286e+07	7.53012e+07	9.27792e+07	7.35556e+07	4.95532e+07	9.24418e+07
glutathione disulfide-nega	5615350769	5703022616	4506306944	5868355882	6407850895	5650809956	6334959726	5919953399	5795009765	5846550056	5423784459	5563357971
NAD+_nega	2568088822	2436133585	2355293160	2462297106	2599045885	2532632745	2441028343	2494718455	2191170994	2474251433	2097986560	2297452387
NADH-nega	5946821	6.53789e+06	9.41554e+06	3.33743e+06	6.73928e+06	9.77601e+06	1.73638e+06	9.06825e+06	1.03675e+07	1.07538e+07	7.94881e+06	1.22083e+07
dephospho-CoA-nega	495625	#VALUE!	1.1615e+06	#VALUE!	1.85367e+06	755774	843374	971635	1.05378e+06	967956	1.36208e+06	717971
cyclic bis(3->5) dimeric GMP	#VALUE!	#VALUE!	#VALUE!	#VALUE!	#VALUE!	#VALUE!	5.05616e+06	485824	#VALUE!	#VALUE!	#VALUE!	718795
NADP+_nega	1.99954e+07	1.77301e+07	1.75093e+07	1.84503e+07	1.61912e+07	1.6519e+07	1.39893e+07	1.13351e+07	1.40658e+07	1.21001e+07	7.91502e+06	9.33712e+06
NADPH-nega	1.81659e+06	1.54842e+06	#VALUE!	878780	674024	1.01127e+06	#VALUE!	1.13341e+06	3.51404e+06	1.53674e+06	2.06467e+06	2.51311e+06
2-hydroxygluterate	4215357240	2764417195	3472902526	2713156197	4347597677	3045204627	5237018901	3122107456	5230750713	4289722463	4740797015	3348117873
2-deoxyglucose-6-phosphate	1.76287e+07	1.55613e+07	1.23963e+07	1.50603e+07	1.80556e+07	1.63572e+07	1.04559e+07	1.6381e+07	2.16997e+07	2.71537e+07	2.53264e+07	2.55548e+07
4-phosphopantothenate	3.3308e+06	1.81126e+06	#VALUE!	4.56831e+06	#VALUE!	1.01037e+06	1.53649e+06	1.13315e+06	2.46e+06	768081	854385	3.23145e+06
dehydroascorbic acid	2.23852e+08	1.25907e+08	1.9071e+08	1.86247e+08	5.84544e+07	8.24939e+07	6.33266e+07	7.80831e+07	7.82049e+07	5.39525e+07	6.71575e+07	5.92092e+07
3-hydroxybuterate	#VALUE!	#VALUE!	9.29638e+06	#VALUE!	2.15601e+07	1.30326e+07	4.86189e+07	1.31971e+07	1.82279e+07	3.67484e+07	3.41944e+07	2.63471e+07
itaconic acid	4.74126e+08	4.35016e+08	3.95426e+08	4.22859e+08	5.09854e+08	4.84379e+08	5.42889e+08	4.15107e+08	6.45092e+08	5.34316e+08	5.89841e+08	4.79473e+08
Urea	1.01025e+08	9.8822e+07	153407923	9.53079e+07	5.58498e+07	1.02803e+08	7.99603e+07	4.44064e+07	9.17376e+07	1.09669e+08	1.50028e+08	8.57294e+07
ethanolamine	1136099063	9.94046e+08	1257059260	9.85097e+08	1868164809	1399970727	1700642621	1406257853	1282180139	1724718846	1895494623	2000569794
glycine	#VALUE!	#VALUE!	#VALUE!	#VALUE!	1.01129e+06	#VALUE!	505640	#VALUE!	#VALUE!	#VALUE!	#VALUE!	#VALUE!
alanine	13312738065	12175147662	13982129173	13527273561	16489507389	14386779600	16046583555	14247594680	14813595412	14691480030	14853461353	13556768344
betaine aldehyde	218341739	1.97007e+08	2.1344e+08	2.21894e+08	1.36828e+08	1.47186e+08	1.72598e+08	1.29271e+08	189259950	1.96764e+08	1.49566e+08	1.34102e+08
choline	3.674e+07	3.26955e+07	2.6794e+07	4.57118e+07	5.2151e+07	3.70048e+07	3.20586e+07	2.71592e+07	4.21418e+07	1.81904e+07	1.3028e+08	3.41539e+07
4-aminobutyrate	3026633721	2607249354	2796068102	2830792453	3495635047	3159707399	3313843230	3307427184	2959954614	2658716834	2697441226	2638825369
dimethylglycine	4.74291e+07	3.09326e+07	4.78627e+07	3.86917e+07	3.79734e+07	4.98579e+07	4.14433e+07	3.93864e+07	5.23344e+07	3.72264e+07	3.86942e+07	3.14218e+07
serine	2827412993	3258354374	2676672674	3029654597	2259974773	2386661039	2213948856	2523634586	3044434681	2962265417	2546593851	2352316659
cytosine	1.27316e+08	1.36443e+08	1.08521e+08	1.31595e+08	3.40947e+07	5.10806e+07	4.33959e+07	5.9915e+07	4.33066e+07	5.42251e+07	5.66077e+07	4.40245e+07
Creatinine	1.30351e+07	3.67425e+07	1.34001e+07	2.53347e+07	3.2478e+07	1.62569e+07	1.31908e+07	1.78339e+07	4.3377e+06	1.24435e+07	2.76689e+07	1.39546e+07
proline	46132614438	48953998277	47660355383	48917020962	47316141097	46347976055	46604384523	44248236497	48471786268	53584915436	47120336144	49431276137
indole	2.33967e+07	3.46854e+07	2.67124e+07	2.62103e+07	1.55987e+07	2.4715e+07	2.01733e+07	2.99921e+07	2.94832e+07	2.23841e+07	36566535	2.4058e+07
betaine	7464931941	7064452037	10971534585	9064545298	15205582421	11529170103	10001513545	8743332447	10261000926	10054686820	11024735683	11792713654
valine	6.71859e+07	5.91037e+07	4.6906e+07	5.16627e+07	1.02029e+08	9.5047e+07	1.33599e+08	1.11289e+08	9.55185e+07	8.61497e+07	1.02327e+08	9.59265e+07
threonine	3358415606	3358129982	3341843843	2511732732	3949221961	3497648790	3392251094	2883535491	4030699744	4087923843	4630749864	5109141246
homoserine	1.9746e+07	1.12793e+07	1.28798e+07	1.6732e+07	1.57183e+07	2.35213e+07	1.94355e+07	2.30224e+07	2.0067e+07	2.71228e+07	1.42336e+07	1.97571e+07
purine	1.69445e+07	2.22065e+07	1.98681e+07	1.4501e+07	1.65684e+07	1.73661e+07	1.65028e+07	1.38801e+07	1.78736e+07	1.54118e+07	2.0625e+07	1.50767e+07
cysteine	3.36271e+06	2.75137e+06	2.39345e+06	#VALUE!	2.67014e+06	2.39216e+06	2.21473e+06	1.07147e+06	3.02465e+06	2.14017e+06	3.60243e+06	1.06557e+06
creatine	9.53551e+06	2.25823e+07	1.14714e+07	1.03217e+07	1.19916e+07	6.70182e+06	1.46666e+07	7.20369e+06	1.27875e+07	6.45477e+06	1.25669e+07	8.53433e+06
nicotinamide	2.61548e+08	3.14269e+08	1.8714e+08	1.94926e+08	1.77486e+08	2.55976e+08	2.00742e+08	236307416	2.42128e+08	1.82693e+08	2.23505e+08	2.26106e+08
Imidazoleacetic acid	1.80023e+08	1.80333e+08	1.67369e+08	8.48918e+07	5.18542e+07	6.27477e+07	6.61541e+07	1.33357e+08	7.56696e+07	1.47851e+08	1.68571e+08	1.62555e+08
thymine	1.57102e+07	1.76748e+07	1.65222e+07	1.33827e+07	1.5863e+07	1.50702e+07	1.78515e+07	1.22318e+07	1.60268e+07	1.9188e+07	1.88546e+07	1.6602e+07
DL-Pipecolic acid	6099634728	6828113363	4626608710	5440941142	5094681628	5189433522	5340399622	5652584100	5669808436	5063124991	4601754137	4518056134
N-Acetylputrescine	1.76734e+06	3.36848e+06	5.14163e+06	6.48572e+06	1.47159e+06	1.02792e+06	3.04696e+06	3.70696e+06	1.14716e+07	6.12592e+06	6.35356e+06	2.19912e+06
hydroxyproline	5.97602e+07	8.14839e+07	8.41713e+07	7.20746e+07	188697046	1.92363e+08	1.61378e+08	2.16706e+08	2.55619e+07	2.39281e+07	2.43743e+07	2.08172e+07
leucine-isoleucine	7934029613	6420678220	6429110105	5470304441	9465386651	9585671616	11655606958	10081802114	8206012801	7736620798	9981969755	9471265652
ornithine	8.31849e+08	8.20749e+08	7.08621e+08	6.32957e+08	4.791e+08	6.2143e+08	403991621	3.62134e+08	5.96507e+08	7.12337e+08	1154935905	6.49655e+08
asparagine	1817796410	1452138468	1592903780	1511133122	1509610212	1494499806	1432195237	1319576176	2151657673	2108721012	2426296296	2657780234
aspartate	3613656663	4160930528	3637345121	4217922049	2995654650	3314121969	3161490608	3003819747	3205168456	3476072530	2674117759	3176881048
adenine	5.99304e+08	557146603	5.75099e+08	5.96352e+08	580748037	6.00694e+08	5.28262e+08	5.98448e+08	6.94699e+08	6.66065e+08	5.88897e+08	738862391
Methylcysteine	2.38217e+08	3.0875e+08	2.70924e+08	2.74866e+08	2.55267e+08	2.92002e+08	2.32667e+08	2.12215e+08	3.24401e+08	346500690	3.32417e+08	4.51041e+08
homocysteine	9.35799e+06	2.13511e+07	1.01191e+07	1.35975e+07	6.05314e+06	1.04554e+07	8.50806e+06	1.2935e+07	1.45166e+07	9.5834e+06	1.01684e+07	1.18537e+07
methylnicotinamide	1.1538e+06	#VALUE!	#VALUE!	2.10008e+06	816574	769928	1.80462e+06	494169	#VALUE!	#VALUE!	1.24057e+06	#VALUE!
histidinol	491257	#VALUE!	#VALUE!	728117	#VALUE!	#VALUE!	#VALUE!	#VALUE!	878774	#VALUE!	#VALUE!	#VALUE!
lysine	6.21183e+08	5.73425e+08	6.52798e+08	6.64192e+08	8.86899e+08	8.30154e+08	7.8929e+08	7.54951e+08	1309680118	1268095276	1545582396	1265697799
glutamine	17015919544	17649541742	12626571297	16746101158	13767057332	14964782144	14222245488	16048698637	22395819745	23341748611	23165332125	23864476401
O-acetyl-L-serine	1.06801e+06	995681	479036	989385	724820	773434	748029	532890	2.70895e+06	#VALUE!	#VALUE!	#VALUE!
glutamate	13721469747	15285389923	12412587158	13621287105	12043962826	12474863231	12374471930	13928848819	12283314893	11804667126	11137688675	12081127201
methionine	7.68916e+08	8.43413e+08	7.52288e+08	6.94699e+08	7.67392e+08	1237091320	6.64921e+08	7.82331e+08	9.2847e+08	1136529773	9.05452e+08	1045384354
guanine	2145924540	2147095319	2291279996	2136196327	3.23827e+08	2.88417e+08	2.82957e+08	3.01688e+08	3.39744e+08	3.32392e+08	3.4026e+08	3.27614e+08
histidine	58071046714	54976536552	49388105993	54396917237	59650423622	57588402013	56839195935	52896185769	60950837426	66243136482	57387666298	59869204396
2-Aminooctanoic acid	6.35314e+06	1.15391e+07	1.0486e+07	8.67919e+06	2.18466e+07	1.66526e+07	2.1518e+07	1.52419e+07	8.62184e+06	8.46079e+06	6.3796e+06	6.1772e+06
carnitine	44084768534	45611356996	45895567209	47366269574	34336860119	34939657075	40219098174	34198485844	40510707179	43269247545	37710360883	34005338483
Methionine sulfoxide	9497216940	8832857017	8519199301	7245577734	6954913621	7332275705	4784684015	5905759295	8001263736	7606578237	10105342174	11172406756
phenylalanine	1205040371	1070417355	1161637617	9.8883e+08	1442714712	1158393731	1366950796	1123800350	1233167048	1258731006	1497682132	1312070242
Pyridoxamine	#VALUE!	#VALUE!	#VALUE!	1.24926e+06	#VALUE!	1.20784e+06	1.06416e+06	805141	#VALUE!	570352	720113	#VALUE!
pyridoxine	2.16039e+06	2.01887e+06	1.26973e+06	#VALUE!	2.8813e+06	1.95147e+06	765961	2.8181e+06	1.09459e+06	2.06323e+06	1.73804e+06	1.61924e+06
1-Methyl-Histidine	11442498116	8853400382	11062407997	10367684684	14413219471	14381835137	13140962738	14412849364	11847328443	20298315334	10586823394	10910778723
N-acetyl-L-ornithine	3.00084e+06	7.72597e+06	7.00068e+06	3.22947e+06	1.21132e+06	2.54776e+06	2.40452e+06	4.23993e+06	6.73911e+06	4.42883e+06	4.07548e+06	4.83953e+06
arginine	38468346364	35087800991	36587627484	35487558236	34787404360	33741459164	29653719672	30088029800	37429292967	39894457229	35235923351	36949175421
citrulline	9.75718e+08	8.99772e+08	8.9791e+08	9.92961e+08	8.12997e+08	8.11121e+08	8.33293e+08	8.16253e+08	7.76177e+08	977513820	9.28368e+08	9.64482e+08
N-carbamoyl-L-aspartate	1.37293e+07	1.37562e+07	1.0979e+07	9.82456e+06	1.06622e+07	1.1467e+07	1.02483e+07	1.18001e+07	1.17729e+07	1.26755e+07	9.7834e+06	1.22084e+07
glucosamine	1.38639e+08	1.8345e+08	1.59811e+08	1.62382e+08	1.14782e+08	6.49551e+07	1.15516e+08	3.70427e+07	1.15864e+08	9.54969e+07	1.03062e+08	1.40652e+08
tyrosine	9.42067e+08	1087710059	9.91067e+08	1086344990	9.58762e+08	9.75698e+08	8.52826e+08	8.98426e+08	1174938340	1421402422	1378259262	1534302109
Phosphorylcholine	86040834060	88110519941	85760969930	93337519720	72630316607	75115688726	74291983594	68779116991	77263721345	112739000000	105358000000	116715000000
3-phospho-serine	1.92815e+07	2.40741e+07	1.44621e+07	2.03543e+07	1.20238e+07	9.25087e+06	1.45983e+07	1.57944e+07	2.08149e+07	1.70213e+07	1.92932e+07	1.48956e+07
N6-Acetyl-L-lysine	3.44772e+07	8.31232e+07	4.4851e+07	6.1578e+07	6.08948e+07	5.2802e+07	6.22452e+07	7.57933e+07	1.43057e+08	7.76313e+07	1.10339e+08	6.50604e+07
Acetyllysine	4.0013e+07	1.2403e+08	4.89529e+07	5.8388e+07	2.70167e+07	5.54537e+07	4.24272e+07	6.11199e+07	1.03863e+08	8.88862e+07	1.01171e+08	8.15369e+07
N-acetyl-glutamine	1.24133e+07	1.46e+07	7.48522e+06	9.55981e+06	1.36984e+07	7.98486e+06	9.29891e+06	1.28424e+07	9.57427e+06	1.05504e+07	1.15636e+07	1.55967e+07
N-acetyl-glutamate	1.81028e+08	1.92053e+08	1.92563e+08	2.04399e+08	1.64521e+08	1.71042e+08	1.53266e+08	1.83218e+08	1.53535e+08	1.761e+08	166705449	1.59974e+08
Ng,NG-dimethyl-L-arginine	3947554659	3205234567	3601444705	3566457759	8.11144e+08	7.3504e+08	8.60815e+08	7.70561e+08	9.29847e+08	7.27518e+08	1020068839	7.59847e+08
Acetylcarnitine DL	30420132489	32210015511	31452285105	34667243503	26918035096	27633608658	29856995018	25370827374	26661994297	30049920405	28722130210	26082899559
tryptophan	6.2884e+08	4.78555e+08	4.88307e+08	5.89201e+08	4.04048e+08	4.10899e+08	4.35878e+08	3.12374e+08	4.41877e+08	424375182	4.35309e+08	4.84135e+08
Kynurenine	9.62789e+07	1.13504e+08	1.00322e+08	7.39933e+07	6.87042e+07	9.27412e+07	7.0422e+07	7.51953e+07	8.93804e+07	9.83637e+07	1.43525e+08	1.2384e+08
N-acetyl-glucosamine	2.67912e+07	2.42578e+07	2.28014e+07	3.30351e+07	1.83778e+07	3.58509e+07	2.85685e+07	1.86481e+07	2.6496e+07	3.28138e+07	1.56989e+07	2.98593e+07
Flavone	3.57326e+08	3.96821e+08	382785527	3.81843e+08	1.94929e+08	151270441	4.20109e+08	3.30798e+08	2.23986e+08	4.16304e+08	3.6317e+08	3.43937e+08
cystathionine	9.75239e+07	9.0343e+07	1.04615e+08	8.92817e+07	1.05489e+08	129803383	9.88624e+07	1.18173e+08	1.00111e+08	1.08133e+08	1.05118e+08	8.09698e+07
5-methoxytryptophan	3.41242e+06	4.19843e+06	2.50441e+06	5.83676e+06	8.36547e+06	6.59098e+06	5.69762e+06	4.6334e+06	5.87882e+06	3.3926e+06	4.06922e+06	6.93808e+06
Cystine	6.24989e+06	#VALUE!	4.67075e+06	1.77447e+06	#VALUE!	5.90233e+06	1.74959e+07	7.85344e+06	#VALUE!	718787	1.90441e+06	6.45503e+06
cytidine	6.48461e+08	6.69996e+08	5.33524e+08	6.58052e+08	1.91287e+08	2.58501e+08	2.12143e+08	2.76082e+08	2.21412e+08	1.98202e+08	2.7478e+08	1.69853e+08
biotin	5.24744e+07	5.72869e+07	4.41184e+07	2.73832e+07	6.17043e+07	8.01248e+07	4.29967e+07	6.89656e+07	8.00079e+07	4.29658e+07	1.06764e+08	3.9664e+07
deoxyadenosine	2.6058e+07	1.78394e+07	2.22174e+07	1.96717e+07	#VALUE!	#VALUE!	7.12441e+06	4.9747e+06	6.23935e+06	2.94792e+06	#VALUE!	#VALUE!
Glycerophosphocholine	1750576018	1664165505	7.77614e+08	1951374534	1027806317	2116004481	1890771788	2038523048	3015681009	8.71087e+08	1127855294	6.32956e+08
acadesine	1.81385e+06	3.95014e+06	7.36015e+06	2.97179e+06	3.15285e+06	2.35742e+06	2.35906e+06	3.4194e+06	1.37829e+06	5.18602e+06	5.84968e+06	1.09548e+07
D-glucosamine-6-phosphate	7.8494e+07	8.259e+07	7.35264e+07	8.02761e+07	3.68187e+07	6.62796e+07	6.30104e+07	6.03522e+07	8.22338e+07	1.02346e+08	8.40437e+07	103842591
D-glucosamine-1-phosphate	4.92052e+06	3.49543e+06	4.80928e+06	2.99226e+06	2.87693e+06	1.24295e+06	3.54792e+06	3.8477e+06	3.89602e+06	4.60947e+06	2.8344e+06	4.5475e+06
thiamine	#VALUE!	1.37829e+06	#VALUE!	2.78934e+06	#VALUE!	2.85565e+06	#VALUE!	1.76772e+06	2.67036e+06	2.06259e+06	4.00111e+06	4.1033e+06
S-ribosyl-L-homocysteine-posi	3.63758e+06	4.30279e+06	1.06914e+06	#VALUE!	2.94444e+06	2.72834e+06	5.16212e+06	5.18532e+06	2.42305e+06	837006	2.58771e+06	3.77651e+06
deoxyguanosine	9151542464	10584560707	8499963006	8647261625	1838690279	1741136465	1156146093	1358391135	1433486082	1389966481	1277387471	1570785722
adenosine	8224541219	5519302234	10663668935	9718057077	9465975492	7666587641	11936146861	7792539467	9432737361	8510687407	9233906462	8820990938
1-Methyladenosine	4.64202e+07	4.06776e+07	3.88752e+07	4.59211e+07	3.96877e+07	3.589e+07	2.31469e+07	38242984	2.9374e+07	4.19225e+07	3.52502e+07	4.69501e+07
guanosine	1906738408	1963419573	2448718529	2241886261	4.29445e+08	4.08595e+08	3.79149e+08	3.77163e+08	5.58783e+08	3.79842e+08	393007931	4.47276e+08
L-arginino-succinate	1.59069e+08	1.44013e+08	1.19993e+08	1.08841e+08	1.51784e+08	1.9069e+08	1.17642e+08	1.74202e+08	1.40512e+08	1.39564e+08	2.05401e+08	1.85995e+08
S-methyl-5-thioadenosine	1.69882e+07	1.75319e+07	1.12702e+07	#VALUE!	#VALUE!	1.42168e+07	1.27625e+07	1.70505e+07	2.00588e+06	#VALUE!	1.21763e+07	#VALUE!
7-methylguanosine	1363854273	1334419718	1308284606	1562428633	1.62181e+08	1.43971e+08	1.22581e+08	1.50704e+08	1.36533e+08	1.57983e+08	1.27512e+08	1.54373e+08
dCMP	3.60235e+06	4.1238e+06	2.14699e+06	3.16638e+06	3.02655e+06	1.6737e+06	2.38289e+06	2.11237e+06	3.16441e+06	4.60835e+06	4.28648e+06	1.44e+06
glutathione	9.10445e+07	1.0022e+08	1.00873e+08	9.17165e+07	9.0679e+07	7.51712e+07	1.01171e+08	6.97246e+07	8.14745e+07	1.09698e+08	1.00056e+08	1.03415e+08
dTMP	2.48616e+06	1.54358e+06	2.63925e+06	1.93707e+06	3.37098e+06	5.20889e+06	1.17914e+06	2.25115e+06	2.81173e+06	3.64964e+06	3.81119e+06	3.94634e+06
CMP	244465272	2.16266e+08	2.23361e+08	2.30734e+08	2.71498e+08	2.64603e+08	3.28503e+08	3.11687e+08	2.36691e+08	265228622	2.01286e+08	1.96782e+08
UMP	6.64737e+07	7.21891e+07	6.19243e+07	6.43498e+07	1.23228e+08	1.55379e+08	2.23456e+08	2.05914e+08	7.08653e+07	9.7834e+07	4.74686e+07	6.6437e+07
dAMP	3.76646e+07	2.74681e+07	3.82659e+07	3.87249e+07	4.39089e+07	4.10707e+07	3.15064e+07	4.16271e+07	3.25796e+07	2.80374e+07	2.89019e+07	3.26567e+07
Nicotinamide ribotide	8.54552e+07	7.26048e+07	1.179e+08	6.78889e+07	8.13275e+07	8.13903e+07	167091199	6.01299e+07	5.92586e+07	1.02828e+08	9.3652e+07	9.38809e+07
aminoimidazole carboxamide ribonucleotide	1.42992e+07	1.82004e+07	1.20252e+07	1.44037e+07	1.02778e+07	7.23077e+06	6.10148e+06	9.02932e+06	1.40083e+07	1.86721e+07	1.52089e+07	2.0784e+07
thiamine-phosphate	2.41059e+07	2.15173e+07	2.46206e+07	2.37283e+07	2.49418e+07	2.57882e+07	2.26469e+07	2.39521e+07	1.70439e+07	1.70004e+07	2.32272e+07	1.90996e+07
dGMP	#VALUE!	#VALUE!	#VALUE!	#VALUE!	#VALUE!	#VALUE!	1794720	#VALUE!	#VALUE!	853388	658021	535114
AMP	27845841630	26912577919	27523660023	28130489162	29868045325	30924856699	30389401956	30552744706	29046143665	34456340726	28075166164	30042659458
IMP	4280175656	3482893551	4564263426	3659247144	4258394930	4250696326	4558932680	4813781782	4717691089	4893263616	4001683243	4467538747
S-adenosyl-L-methioninamine	#VALUE!	#VALUE!	1.88475e+06	776898	1.65095e+06	#VALUE!	476237	#VALUE!	#VALUE!	#VALUE!	3.47962e+06	#VALUE!
GMP	4437276979	3609059274	4529630589	4157477824	5045464668	4754549123	4951629881	5321908928	4670688121	4600313293	3816860935	3699629387
xanthosine-5-phosphate	1.1563e+06	1.37562e+06	1.48655e+06	1.75589e+06	1.00403e+06	719882	1.50509e+06	2.91394e+06	2.10706e+06	2.29968e+06	2.92468e+06	#VALUE!
riboflavin	3.84883e+07	3.80363e+07	2.77776e+07	2.44147e+07	2.9681e+07	3.67423e+07	3.68561e+07	3.48536e+07	2.42496e+07	3.47598e+07	2.94344e+07	2.95017e+07
S-adenosyl-L-homoCysteine-posi	3.58075e+07	2.95934e+07	3.12182e+07	4.14734e+07	3.38771e+07	3.48876e+07	3.04229e+07	4.40213e+07	3.6023e+07	3.22693e+07	4.82948e+07	4.03917e+07
S-adenosyl-L-methionine	1336221000	1638775726	1179845588	1198437864	7.16768e+08	913743522	9.20277e+08	1215589369	7.13779e+08	1010739079	8.58922e+08	1206008184
folate	1.47842e+06	2.35146e+06	1.80035e+06	4.38708e+06	2.31455e+06	4.34865e+06	4.20238e+06	2.91661e+06	2.7438e+06	3.64859e+06	3.44482e+06	2.32142e+06
7,8-dihydrofolate	2.1006e+06	1.83306e+06	2.04567e+07	1.89069e+06	2.19574e+06	2.34418e+06	2.35162e+06	2.7723e+06	1.44257e+06	1.12794e+06	1.74562e+06	1.06723e+06
5-methyl-THF	5.63515e+06	2.92778e+06	5.75255e+06	#VALUE!	4.25156e+06	5.98668e+06	1.72397e+06	1.39034e+06	6.64853e+06	2.36618e+06	3.74478e+06	4.02269e+06
Diiodothyronine	#VALUE!	#VALUE!	#VALUE!	#VALUE!	#VALUE!	#VALUE!	#VALUE!	485818	#VALUE!	#VALUE!	516171	538631
glutathione disulfide-posi	1924327355	1885132576	2272125386	2323922868	1840291698	1641893589	2566094175	1975649874	2116060462	2159066000	2011810615	1778932732
NAD+_posi	4299672111	3493825075	3571305223	3420903063	4675517614	4055485183	3920914463	4014358175	3818197353	3271611691	4101911620	3781976266
NADH	4.12977e+06	8.08694e+06	1.50325e+07	8.43441e+06	1.41586e+07	1.14614e+07	6.74068e+06	9.87831e+06	5.79629e+06	1.09484e+07	1.32125e+07	1.77737e+07
dephospho-CoA-posi	6.93726e+06	4.64547e+06	6.94411e+06	1.03657e+07	8.59635e+06	6.57331e+06	8.62548e+06	8.07773e+06	6.85367e+06	5.95387e+06	1.61733e+07	2.53995e+06
NADP+_posi	4.83477e+07	4.97155e+07	3.52387e+07	5.56819e+07	3.28611e+07	3.7426e+07	4.70194e+07	2.75236e+07	4.77642e+07	2.8586e+07	1.96152e+07	2.83637e+07
NADPH	832428	516156	1.111e+06	#VALUE!	2.02218e+06	1.68532e+06	505640	971619	1.40594e+06	4.22527e+06	2.93214e+06	4.84761e+06
coenzyme A-posi	#VALUE!	1.63937e+06	#VALUE!	703852	#VALUE!	674013	664220	475096	881239	1.53672e+06	668302	#VALUE!
FAD	2.64244e+06	4.47364e+06	2.31263e+06	1.58094e+06	1.5675e+07	2.27525e+07	1.06133e+07	1.66792e+07	1.79241e+07	1.67066e+07	1.32489e+07	2.26212e+07
acetyl-CoA-posi	2.08833e+06	2.86532e+06	2.57666e+06	3.90098e+06	1.11157e+06	711076	809574	875195	2.31631e+06	#VALUE!	1.54844e+06	1.29033e+06
propionyl-CoA-posi	826038	688069	1.15653e+06	702714	#VALUE!	1.85361e+06	#VALUE!	809859	#VALUE!	768076	688562	538622
acetoacetyl-CoA-posi	#VALUE!	#VALUE!	#VALUE!	#VALUE!	495999	#VALUE!	#VALUE!	#VALUE!	#VALUE!	#VALUE!	#VALUE!	#VALUE!
malonyl-CoA-posi	#VALUE!	#VALUE!	#VALUE!	#VALUE!	#VALUE!	#VALUE!	#VALUE!	#VALUE!	#VALUE!	#VALUE!	#VALUE!	#VALUE!
succinyl-CoA-posi	#VALUE!	#VALUE!	#VALUE!	#VALUE!	505646	#VALUE!	#VALUE!	#VALUE!	#VALUE!	#VALUE!	#VALUE!	#VALUE!
sarcosine	14086381244	12242799329	14819563990	14197871055	16194169575	14729912469	16433513345	14117336741	13872632968	14840361966	15850451240	15088113190
putrescine	1.23867e+07	1.85446e+07	2.59481e+07	1.47415e+07	3.01199e+07	2.839e+07	5.03027e+07	2.97496e+07	2.57091e+07	3.98783e+07	2.77863e+07	1.26221e+07
spermidine	1.88545e+08	189624095	2.15298e+08	1.55909e+08	1.14841e+08	1.15399e+08	1.20786e+08	1.48762e+08	1.78561e+08	1.30208e+08	9.60896e+07	146186039
spermine	2.6831e+08	1.66133e+08	2.36909e+08	1.99411e+08	3.12871e+08	2.55867e+08	3.95478e+08	2.84408e+08	3.02813e+08	2.38394e+08	2.81073e+08	2.2344e+08
N-acetyl spermine	5.2401e+07	5.85597e+07	5.51687e+07	7.09442e+07	7.25544e+07	5.63304e+07	5.53882e+07	4.06079e+07	6.37634e+07	7.61433e+07	6.04668e+07	4.18059e+07
N-acetyl spermidine	7.47461e+06	8.07935e+06	4.51556e+06	6.3775e+06	3.48578e+06	1.28557e+07	6.88193e+06	7.66613e+06	6.09154e+06	7.98503e+06	3.9873e+06	8.02151e+06
Nicotinamide Riboside	5.1399e+06	2.11461e+07	3.64494e+06	1.30789e+07	6.24477e+06	5.2822e+06	7.35249e+06	2.43197e+06	1.2175e+07	1.46445e+07	1.21417e+07	3.52316e+07
Adenylosuccinate	3.30231e+06	4.64555e+06	4.12926e+06	2.81188e+06	5.73047e+06	3.37046e+06	3.35975e+06	2.7531e+06	9.48838e+06	2.49724e+06	4.12994e+06	3.23185e+06
cholesterol	9.92749e+08	8.64777e+08	6.97374e+08	8.7126e+08	1065503218	9.77854e+08	1009749755	9.47185e+08	8.56833e+08	1600234183	1240651652	1134165222
arginosuccinic acid	1.53043e+08	1.39044e+08	1.61386e+08	1.23117e+08	1.56774e+08	1.69366e+08	9.87516e+07	1.63514e+08	1.49699e+08	1.6497e+08	2.1543e+08	1.84358e+08
phosphocreatine	1.71771e+07	3.43183e+07	1.23918e+07	2.47543e+07	1.61076e+07	5.03345e+06	2.40665e+07	3.10491e+07	8.05229e+06	1.19565e+07	1.43912e+07	9.09533e+06
retinoic acid	2.60181e+07	1.03025e+07	2.47949e+07	3.32949e+07	2.86285e+07	2.55879e+07	3.17666e+07	1.36792e+07	1.88881e+07	3.22747e+07	1.61443e+07	1.70395e+07
N-acetyl-L-alanine1	1.02903e+07	2.24726e+07	5.47012e+06	6.91713e+06	1.61096e+07	9.97161e+06	1.2001e+07	1.40646e+07	9.15688e+06	1.23351e+07	2.02915e+07	1.27229e+07
HMG-CoA_pos	825167	1.20425e+06	#VALUE!	703235	#VALUE!	#VALUE!	#VALUE!	647577	#VALUE!	#VALUE!	#VALUE!	717975
cysteine sulfinate	#VALUE!	#VALUE!	#VALUE!	#VALUE!	#VALUE!	#VALUE!	#VALUE!	#VALUE!	#VALUE!	#VALUE!	#VALUE!	528323
N-acetylaspartylglutamic acid	4.29477e+06	2.40839e+06	2.47368e+06	702685	1.17968e+06	1.01129e+06	2.52869e+06	2.10551e+06	1.58149e+06	1.7286e+06	1.03284e+06	1.61586e+06
N-acetyl-L-aspartic acid	6.91591e+08	8.41742e+08	6.69289e+08	8.40521e+08	6.15685e+08	7.82069e+08	6.98342e+08	7.43039e+08	7.65695e+08	8.43606e+08	711114049	7.71421e+08
